# Supplementary material for: (Z)-3-Ferrocenyl-2-(4-pyridyl)­propene­nitrile
Source: Acta Crystallogr Sect E Struct Rep Online. 2008 Jul 26;64(Pt 8):m1072. doi: 10.1107/S1600536808023106 (PMC2961982; doi:10.1107/S1600536808023106)
Supplement: Supplementary file 1 [file e-64-m1072-sup1.cif]

##############################################################################
###                                                                        ###
###        Electronic paper (Acta Crystallographica Section E)             ###
###                                                                        ###
##############################################################################
#                                                                            #
# This CIF contains the data in a paper accepted for publication in Acta     #
# Crystallographica Section E. It conforms to the requirements of Notes      #
# for Authors for Section E, and has been peer reviewed under the auspices   #
# of the IUCr Commission on Journals.                                        #
#                                                                            #
# Full details of the Crystallographic Information File format               #
# are given in the paper "The Crystallographic Information File (CIF):       #
# a New Standard Archive File for Crystallography" by S. R. Hall, F. H.      #
# Allen and I. D. Brown [Acta Cryst. (1991), A47, 655-685].                  #
#                                                                            #
# The current version of the core CIF dictionary is obtainable from          #
# ftp://ftp.iucr.org/pub/cif_core.dic. The current version number is 2.4.    #
#                                                                            #
# Software is freely available for graphical display of the structure(s) in  #
# this CIF.  For information consult the CIF home page http://www.iucr.org/  #
# cif/home.html                                                              #
#                                                                            #
# This file may be used for bona fide research purposes within the           #
# scientific community so long as proper attribution is given to the journal # 
# article from which it was obtained.                                        #
#                                                                            #
##############################################################################
                                             
data_I
_audit_creation_method     SHELXL97
_chemical_name_systematic
;
(<i>Z</i>)-3-Ferrocenyl-2-(4-pyridyl)propenenitrile
;
_chemical_name_common
;
[(<i>Z</i>)-1-(2-cyano-2-(pyridin-4-yl)vinyl)]ferrocene
;
_chemical_formula_moiety     'C18 H14 Fe N2'
_chemical_formula_sum     'C18 H14 Fe N2'
_chemical_formula_iupac     '[Fe (C5 H5) (C13 H9 N2)]'
_chemical_formula_weight     314.16
_chemical_melting_point     ?
_symmetry_cell_setting     monoclinic
_symmetry_space_group_name_H-M     'P 21/n'
_symmetry_space_group_name_Hall     '-P 2yn'
loop_
    _symmetry_equiv_pos_as_xyz
    'x, y, z'
    '-x+1/2, y+1/2, -z+1/2'
    '-x, -y, -z'
    'x-1/2, -y-1/2, z-1/2'
_cell_length_a     11.520(2)
_cell_length_b     6.0650(15)
_cell_length_c     20.421(5)
_cell_angle_alpha     90.00
_cell_angle_beta     91.194(18)
_cell_angle_gamma     90.00
_cell_volume     1426.5(6)
_cell_formula_units_Z     4
_cell_measurement_reflns_used     3207
_cell_measurement_theta_min     2.6383
_cell_measurement_theta_max     27.4719
_cell_measurement_temperature     293(2)
_exptl_crystal_description     prism
_exptl_crystal_colour     'red brown'
_exptl_crystal_size_max     0.4000
_exptl_crystal_size_mid     0.3500
_exptl_crystal_size_min     0.1000
_exptl_crystal_density_diffrn     1.463
_exptl_crystal_density_meas     ?
_exptl_crystal_density_method     'not measured'
_exptl_crystal_F_000     648
_exptl_absorpt_coefficient_mu     1.050
_exptl_absorpt_correction_type     multi-scan
_exptl_absorpt_process_details     '(CrystalClear; Rigaku, 2005)'
_exptl_absorpt_correction_T_min     0.7788
_exptl_absorpt_correction_T_max     1.0000
_exptl_special_details
;
;
_diffrn_ambient_temperature     293(2)
_diffrn_radiation_type     MoK\a
_diffrn_radiation_wavelength     0.71073
_diffrn_radiation_source     'fine-focus sealed tube'
_diffrn_radiation_monochromator     graphite
_diffrn_measurement_device_type     'Rigaku SCXmini'
_diffrn_measurement_method     \w
_diffrn_detector_area_resol_mean     13.6612
_diffrn_reflns_number     13960
_diffrn_reflns_av_R_equivalents     0.0511
_diffrn_reflns_av_sigmaI/netI     0.0406
_diffrn_reflns_theta_min     3.45
_diffrn_reflns_theta_max     27.45
_diffrn_reflns_theta_full     27.45
_diffrn_measured_fraction_theta_max     0.993
_diffrn_measured_fraction_theta_full     0.993
_diffrn_reflns_limit_h_min     -14
_diffrn_reflns_limit_h_max     14
_diffrn_reflns_limit_k_min     -7
_diffrn_reflns_limit_k_max     7
_diffrn_reflns_limit_l_min     -26
_diffrn_reflns_limit_l_max     26
_diffrn_standards_number     3536
_diffrn_standards_interval_count     0
_diffrn_standards_interval_time     .
_diffrn_standards_decay_%     .
_refine_special_details
;
Refinement of <i>F</i>^2^ against ALL reflections. The weighted <i>R</i>-factor
<i>wR</i> and goodness of fit <i>S</i> are based on <i>F</i>^2^, conventional
<i>R</i>-factors <i>R</i> are based on <i>F</i>, with <i>F</i> set to zero for
negative <i>F</i>^2^. The threshold expression of <i>F</i>^2^ >
2\s(<i>F</i>^2^) is used only for calculating <i>R</i>-factors(gt) <i>etc</i>.
and is not relevant to the choice of reflections for refinement.
<i>R</i>-factors based on <i>F</i>^2^ are statistically about twice as large
as those based on <i>F</i>, and <i>R</i>- factors based on ALL data will be
even larger.
;
_reflns_number_total     3229
_reflns_number_gt     2543
_reflns_threshold_expression     I>2\s(I)
_refine_ls_structure_factor_coef     Fsqd
_refine_ls_matrix_type     full
_refine_ls_R_factor_all     0.0674
_refine_ls_R_factor_gt     0.0486
_refine_ls_wR_factor_gt     0.1124
_refine_ls_wR_factor_ref     0.1225
_refine_ls_goodness_of_fit_ref     1.049
_refine_ls_restrained_S_all     1.049
_refine_ls_number_reflns     3229
_refine_ls_number_parameters     190
_refine_ls_number_restraints     0
_refine_ls_hydrogen_treatment     constr
_refine_ls_weighting_scheme     calc
_refine_ls_weighting_details
       'calc w = 1/[\s^2^(Fo^2^)+(0.0583P)^2^+0.4315P] where P=(Fo^2^+2Fc^2^)/3'
_atom_sites_solution_hydrogens     geom
_atom_sites_solution_primary     direct
_atom_sites_solution_secondary     difmap
_refine_ls_shift/su_max     0.000
_refine_ls_shift/su_mean     0.000
_refine_diff_density_max     0.363
_refine_diff_density_min     -0.459
_refine_ls_extinction_method     none
_refine_ls_extinction_coef     ?
loop_
    _atom_type_symbol
    _atom_type_description
    _atom_type_scat_dispersion_real
    _atom_type_scat_dispersion_imag
    _atom_type_scat_source
    'C' 'C' 0.0033 0.0016
                         'International Tables Vol C Tables 4.2.6.8 and 6.1.1.4'
    'H' 'H' 0.0000 0.0000
                         'International Tables Vol C Tables 4.2.6.8 and 6.1.1.4'
    'N' 'N' 0.0061 0.0033
                         'International Tables Vol C Tables 4.2.6.8 and 6.1.1.4'
    'Fe' 'Fe' 0.3463 0.8444
                         'International Tables Vol C Tables 4.2.6.8 and 6.1.1.4'
_computing_data_collection     'CrystalClear (Rigaku, 2005)'
_computing_cell_refinement     'CrystalClear (Rigaku, 2005)'
_computing_data_reduction     'CrystalClear (Rigaku, 2005)'
_computing_structure_solution     'SHELXS97 (Sheldrick, 2008)'
_computing_structure_refinement     'SHELXL97 (Sheldrick, 2008)'
_computing_molecular_graphics     'SHELXTL (Sheldrick, 2008)'
_computing_publication_material     'SHELXTL (Sheldrick, 2008)'
loop_
    _atom_site_type_symbol
    _atom_site_label
    _atom_site_fract_x
    _atom_site_fract_y
    _atom_site_fract_z
    _atom_site_U_iso_or_equiv
    _atom_site_adp_type
    _atom_site_calc_flag
    _atom_site_refinement_flags
    _atom_site_occupancy
    _atom_site_disorder_assembly
    _atom_site_disorder_group
    Fe Fe1 0.51801(3) 0.90867(6) 0.199529(18) 0.03900(15) Uani d . 1 . .
    C C12 0.4765(2) 0.8530(5) 0.29581(12) 0.0390(6) Uani d . 1 . .
    C C11 0.5556(2) 0.8741(5) 0.35128(13) 0.0414(6) Uani d . 1 . .
    H H11A 0.6106 0.7624 0.3553 0.050 Uiso calc R 1 . .
    C C17 0.5622(2) 1.0306(5) 0.39804(12) 0.0383(6) Uani d . 1 . .
    C C18 0.4829(3) 1.2149(5) 0.39637(13) 0.0468(7) Uani d . 1 . .
    C C16 0.3975(2) 1.0073(6) 0.26614(14) 0.0473(7) Uani d . 1 . .
    H H16A 0.3840 1.1590 0.2807 0.057 Uiso calc R 1 . .
    C C15 0.3415(3) 0.9013(6) 0.21203(16) 0.0567(8) Uani d . 1 . .
    H H15A 0.2832 0.9684 0.1826 0.068 Uiso calc R 1 . .
    C C1 0.6478(2) 1.0312(5) 0.45305(12) 0.0397(6) Uani d . 1 . .
    C C10 0.5885(3) 0.8562(7) 0.10971(17) 0.0654(10) Uani d . 1 . .
    H H10A 0.5645 0.7404 0.0788 0.079 Uiso calc R 1 . .
    C C5 0.6533(3) 1.2051(5) 0.49758(14) 0.0540(8) Uani d . 1 . .
    H H5A 0.6007 1.3211 0.4941 0.065 Uiso calc R 1 . .
    C C2 0.7280(3) 0.8635(5) 0.46294(15) 0.0526(8) Uani d . 1 . .
    H H2A 0.7274 0.7411 0.4355 0.063 Uiso calc R 1 . .
    C C13 0.4691(3) 0.6536(5) 0.25760(14) 0.0496(7) Uani d . 1 . .
    H H13A 0.5138 0.5185 0.2658 0.060 Uiso calc R 1 . .
    C C7 0.5411(3) 1.0641(8) 0.1125(2) 0.0766(13) Uani d . 1 . .
    H H7A 0.4800 1.1236 0.0835 0.092 Uiso calc R 1 . .
    N N2 0.8151(3) 1.0472(6) 0.55546(14) 0.0719(9) Uani d . 1 . .
    C C9 0.6729(3) 0.8351(7) 0.15696(17) 0.0628(9) Uani d . 1 . .
    H H9A 0.7189 0.7019 0.1654 0.075 Uiso calc R 1 . .
    N N1 0.4213(3) 1.3642(5) 0.39676(15) 0.0733(9) Uani d . 1 . .
    C C8 0.6822(3) 1.0285(8) 0.19148(19) 0.0735(11) Uani d . 1 . .
    H H8A 0.7371 1.0587 0.2277 0.088 Uiso calc R 1 . .
    C C4 0.7369(3) 1.2044(6) 0.54673(17) 0.0683(10) Uani d . 1 . .
    H H4A 0.7384 1.3226 0.5758 0.082 Uiso calc R 1 . .
    C C14 0.3852(3) 0.6842(6) 0.20690(15) 0.0584(9) Uani d . 1 . .
    H H14A 0.3621 0.5750 0.1737 0.070 Uiso calc R 1 . .
    C C6 0.5998(4) 1.1787(6) 0.1642(3) 0.0914(16) Uani d . 1 . .
    H H6A 0.5877 1.3322 0.1774 0.110 Uiso calc R 1 . .
    C C3 0.8088(3) 0.8783(7) 0.51349(18) 0.0696(10) Uani d . 1 . .
    H H3A 0.8621 0.7641 0.5187 0.084 Uiso calc R 1 . .
loop_
    _atom_site_aniso_label
    _atom_site_aniso_U_11
    _atom_site_aniso_U_22
    _atom_site_aniso_U_33
    _atom_site_aniso_U_12
    _atom_site_aniso_U_13
    _atom_site_aniso_U_23
    Fe1 0.0337(2) 0.0464(3) 0.0369(2) -0.00351(17) 0.00162(15) -0.00326(17)
    C12 0.0347(13) 0.0474(15) 0.0352(13) -0.0041(11) 0.0052(11) -0.0042(11)
    C11 0.0385(14) 0.0476(16) 0.0381(14) 0.0034(12) 0.0023(11) -0.0023(12)
    C17 0.0381(13) 0.0438(15) 0.0331(13) 0.0010(11) 0.0043(11) -0.0007(11)
    C18 0.0560(17) 0.0494(17) 0.0350(14) 0.0059(14) -0.0010(13) -0.0052(12)
    C16 0.0337(13) 0.0643(18) 0.0439(16) 0.0046(14) 0.0025(12) -0.0034(14)
    C15 0.0327(14) 0.090(3) 0.0468(17) -0.0094(16) -0.0024(13) -0.0015(16)
    C1 0.0403(14) 0.0479(15) 0.0311(13) -0.0009(12) 0.0054(11) -0.0001(11)
    C10 0.067(2) 0.085(3) 0.0450(18) -0.007(2) 0.0142(17) -0.0103(17)
    C5 0.0583(18) 0.0573(19) 0.0461(16) 0.0090(15) -0.0074(14) -0.0147(14)
    C2 0.0554(18) 0.0564(18) 0.0457(16) 0.0118(14) -0.0065(14) -0.0081(14)
    C13 0.0584(18) 0.0493(16) 0.0412(15) -0.0135(14) 0.0041(14) -0.0039(13)
    C7 0.051(2) 0.108(4) 0.071(2) 0.008(2) 0.0099(18) 0.045(2)
    N2 0.076(2) 0.089(2) 0.0502(16) 0.0058(18) -0.0193(15) -0.0102(16)
    C9 0.0493(18) 0.079(2) 0.061(2) 0.0138(17) 0.0159(16) 0.0095(18)
    N1 0.091(2) 0.0681(19) 0.0603(18) 0.0309(18) -0.0086(17) -0.0103(15)
    C8 0.0479(19) 0.114(3) 0.058(2) -0.036(2) 0.0079(17) -0.008(2)
    C4 0.073(2) 0.074(2) 0.057(2) 0.006(2) -0.0164(18) -0.0215(19)
    C14 0.0529(18) 0.077(2) 0.0453(17) -0.0288(17) 0.0042(14) -0.0083(16)
    C6 0.113(4) 0.0426(19) 0.121(4) -0.017(2) 0.073(3) -0.004(2)
    C3 0.066(2) 0.082(2) 0.060(2) 0.0230(19) -0.0200(18) -0.0055(19)
_geom_special_details
;
All e.s.d.'s (except the e.s.d. in the dihedral angle between two l.s. planes)
are estimated using the full covariance matrix. The cell e.s.d.'s are taken
into account individually in the estimation of e.s.d.'s in distances, angles
and torsion angles; correlations between e.s.d.'s in cell parameters are only
used when they are defined by crystal symmetry. An approximate (isotropic)
treatment of cell e.s.d.'s is used for estimating e.s.d.'s involving l.s.
planes.
;
loop_
    _geom_bond_atom_site_label_1
    _geom_bond_atom_site_label_2
    _geom_bond_site_symmetry_2
    _geom_bond_distance
    _geom_bond_publ_flag
    Fe1 C6 . 2.030(4) ?
    Fe1 C7 . 2.034(3) ?
    Fe1 C13 . 2.036(3) ?
    Fe1 C8 . 2.037(3) ?
    Fe1 C10 . 2.046(3) ?
    Fe1 C9 . 2.050(3) ?
    Fe1 C16 . 2.053(3) ?
    Fe1 C15 . 2.055(3) ?
    Fe1 C14 . 2.056(3) ?
    Fe1 C12 . 2.061(3) ?
    C12 C16 . 1.431(4) ?
    C12 C13 . 1.441(4) ?
    C12 C11 . 1.445(4) ?
    C11 C17 . 1.347(4) ?
    C11 H11A . 0.9300 ?
    C17 C18 . 1.443(4) ?
    C17 C1 . 1.480(4) ?
    C18 N1 . 1.150(4) ?
    C16 C15 . 1.422(4) ?
    C16 H16A . 0.9800 ?
    C15 C14 . 1.414(5) ?
    C15 H15A . 0.9800 ?
    C1 C2 . 1.386(4) ?
    C1 C5 . 1.393(4) ?
    C10 C9 . 1.361(5) ?
    C10 C7 . 1.376(5) ?
    C10 H10A . 0.9800 ?
    C5 C4 . 1.376(4) ?
    C5 H5A . 0.9300 ?
    C2 C3 . 1.378(5) ?
    C2 H2A . 0.9300 ?
    C13 C14 . 1.414(4) ?
    C13 H13A . 0.9800 ?
    C7 C6 . 1.423(6) ?
    C7 H7A . 0.9800 ?
    N2 C4 . 1.321(5) ?
    N2 C3 . 1.336(5) ?
    C9 C8 . 1.371(6) ?
    C9 H9A . 0.9800 ?
    C8 C6 . 1.421(6) ?
    C8 H8A . 0.9800 ?
    C4 H4A . 0.9300 ?
    C14 H14A . 0.9800 ?
    C6 H6A . 0.9800 ?
    C3 H3A . 0.9300 ?
loop_
    _geom_angle_atom_site_label_1
    _geom_angle_atom_site_label_2
    _geom_angle_atom_site_label_3
    _geom_angle_site_symmetry_1
    _geom_angle_site_symmetry_3
    _geom_angle
    _geom_angle_publ_flag
    C6 Fe1 C7 . . 40.99(18) ?
    C6 Fe1 C13 . . 163.0(2) ?
    C7 Fe1 C13 . . 154.67(17) ?
    C6 Fe1 C8 . . 40.91(19) ?
    C7 Fe1 C8 . . 68.01(16) ?
    C13 Fe1 C8 . . 125.95(17) ?
    C6 Fe1 C10 . . 67.09(16) ?
    C7 Fe1 C10 . . 39.40(16) ?
    C13 Fe1 C10 . . 121.59(14) ?
    C8 Fe1 C10 . . 66.19(15) ?
    C6 Fe1 C9 . . 67.04(16) ?
    C7 Fe1 C9 . . 66.39(15) ?
    C13 Fe1 C9 . . 109.61(14) ?
    C8 Fe1 C9 . . 39.21(16) ?
    C10 Fe1 C9 . . 38.82(14) ?
    C6 Fe1 C16 . . 109.02(14) ?
    C7 Fe1 C16 . . 123.12(15) ?
    C13 Fe1 C16 . . 68.68(14) ?
    C8 Fe1 C16 . . 126.27(15) ?
    C10 Fe1 C16 . . 157.78(14) ?
    C9 Fe1 C16 . . 161.98(14) ?
    C6 Fe1 C15 . . 122.00(18) ?
    C7 Fe1 C15 . . 105.45(14) ?
    C13 Fe1 C15 . . 67.94(14) ?
    C8 Fe1 C15 . . 160.24(18) ?
    C10 Fe1 C15 . . 121.34(14) ?
    C9 Fe1 C15 . . 156.93(15) ?
    C16 Fe1 C15 . . 40.50(12) ?
    C6 Fe1 C14 . . 155.8(2) ?
    C7 Fe1 C14 . . 118.82(16) ?
    C13 Fe1 C14 . . 40.42(13) ?
    C8 Fe1 C14 . . 159.43(18) ?
    C10 Fe1 C14 . . 105.82(14) ?
    C9 Fe1 C14 . . 122.86(16) ?
    C16 Fe1 C14 . . 68.28(14) ?
    C15 Fe1 C14 . . 40.23(14) ?
    C6 Fe1 C12 . . 126.17(16) ?
    C7 Fe1 C12 . . 161.19(16) ?
    C13 Fe1 C12 . . 41.18(11) ?
    C8 Fe1 C12 . . 111.72(13) ?
    C10 Fe1 C12 . . 159.07(14) ?
    C9 Fe1 C12 . . 126.18(13) ?
    C16 Fe1 C12 . . 40.71(11) ?
    C15 Fe1 C12 . . 68.16(12) ?
    C14 Fe1 C12 . . 68.51(11) ?
    C16 C12 C13 . . 106.9(3) ?
    C16 C12 C11 . . 131.2(3) ?
    C13 C12 C11 . . 121.9(3) ?
    C16 C12 Fe1 . . 69.33(16) ?
    C13 C12 Fe1 . . 68.48(15) ?
    C11 C12 Fe1 . . 125.30(18) ?
    C17 C11 C12 . . 130.0(3) ?
    C17 C11 H11A . . 115.0 ?
    C12 C11 H11A . . 115.0 ?
    C11 C17 C18 . . 120.2(3) ?
    C11 C17 C1 . . 124.5(3) ?
    C18 C17 C1 . . 115.3(2) ?
    N1 C18 C17 . . 177.9(3) ?
    C15 C16 C12 . . 107.9(3) ?
    C15 C16 Fe1 . . 69.83(17) ?
    C12 C16 Fe1 . . 69.96(15) ?
    C15 C16 H16A . . 126.1 ?
    C12 C16 H16A . . 126.1 ?
    Fe1 C16 H16A . . 126.1 ?
    C14 C15 C16 . . 108.8(3) ?
    C14 C15 Fe1 . . 69.91(17) ?
    C16 C15 Fe1 . . 69.67(16) ?
    C14 C15 H15A . . 125.6 ?
    C16 C15 H15A . . 125.6 ?
    Fe1 C15 H15A . . 125.6 ?
    C2 C1 C5 . . 116.1(3) ?
    C2 C1 C17 . . 122.7(3) ?
    C5 C1 C17 . . 121.2(3) ?
    C9 C10 C7 . . 109.6(4) ?
    C9 C10 Fe1 . . 70.72(19) ?
    C7 C10 Fe1 . . 69.8(2) ?
    C9 C10 H10A . . 125.2 ?
    C7 C10 H10A . . 125.2 ?
    Fe1 C10 H10A . . 125.2 ?
    C4 C5 C1 . . 119.7(3) ?
    C4 C5 H5A . . 120.2 ?
    C1 C5 H5A . . 120.2 ?
    C3 C2 C1 . . 119.9(3) ?
    C3 C2 H2A . . 120.0 ?
    C1 C2 H2A . . 120.0 ?
    C14 C13 C12 . . 108.5(3) ?
    C14 C13 Fe1 . . 70.54(18) ?
    C12 C13 Fe1 . . 70.35(16) ?
    C14 C13 H13A . . 125.7 ?
    C12 C13 H13A . . 125.7 ?
    Fe1 C13 H13A . . 125.7 ?
    C10 C7 C6 . . 107.2(4) ?
    C10 C7 Fe1 . . 70.8(2) ?
    C6 C7 Fe1 . . 69.3(2) ?
    C10 C7 H7A . . 126.4 ?
    C6 C7 H7A . . 126.4 ?
    Fe1 C7 H7A . . 126.4 ?
    C4 N2 C3 . . 116.0(3) ?
    C10 C9 C8 . . 109.4(4) ?
    C10 C9 Fe1 . . 70.5(2) ?
    C8 C9 Fe1 . . 69.9(2) ?
    C10 C9 H9A . . 125.3 ?
    C8 C9 H9A . . 125.3 ?
    Fe1 C9 H9A . . 125.3 ?
    C9 C8 C6 . . 107.6(4) ?
    C9 C8 Fe1 . . 70.9(2) ?
    C6 C8 Fe1 . . 69.3(2) ?
    C9 C8 H8A . . 126.2 ?
    C6 C8 H8A . . 126.2 ?
    Fe1 C8 H8A . . 126.2 ?
    N2 C4 C5 . . 124.4(3) ?
    N2 C4 H4A . . 117.8 ?
    C5 C4 H4A . . 117.8 ?
    C13 C14 C15 . . 107.9(3) ?
    C13 C14 Fe1 . . 69.05(17) ?
    C15 C14 Fe1 . . 69.85(18) ?
    C13 C14 H14A . . 126.1 ?
    C15 C14 H14A . . 126.1 ?
    Fe1 C14 H14A . . 126.1 ?
    C8 C6 C7 . . 106.3(3) ?
    C8 C6 Fe1 . . 69.8(2) ?
    C7 C6 Fe1 . . 69.7(2) ?
    C8 C6 H6A . . 126.8 ?
    C7 C6 H6A . . 126.8 ?
    Fe1 C6 H6A . . 126.8 ?
    N2 C3 C2 . . 123.9(3) ?
    N2 C3 H3A . . 118.1 ?
    C2 C3 H3A . . 118.1 ?
loop_
    _geom_torsion_atom_site_label_1
    _geom_torsion_atom_site_label_2
    _geom_torsion_atom_site_label_3
    _geom_torsion_atom_site_label_4
    _geom_torsion_site_symmetry_1
    _geom_torsion_site_symmetry_2
    _geom_torsion_site_symmetry_3
    _geom_torsion_site_symmetry_4
    _geom_torsion
    _geom_torsion_publ_flag
    C6 Fe1 C12 C16 . . . . 76.7(3) ?
    C7 Fe1 C12 C16 . . . . 35.5(5) ?
    C13 Fe1 C12 C16 . . . . -118.8(3) ?
    C8 Fe1 C12 C16 . . . . 120.9(2) ?
    C10 Fe1 C12 C16 . . . . -159.2(3) ?
    C9 Fe1 C12 C16 . . . . 163.0(2) ?
    C15 Fe1 C12 C16 . . . . -37.80(19) ?
    C14 Fe1 C12 C16 . . . . -81.2(2) ?
    C6 Fe1 C12 C13 . . . . -164.5(2) ?
    C7 Fe1 C12 C13 . . . . 154.3(4) ?
    C8 Fe1 C12 C13 . . . . -120.3(2) ?
    C10 Fe1 C12 C13 . . . . -40.4(4) ?
    C9 Fe1 C12 C13 . . . . -78.2(2) ?
    C16 Fe1 C12 C13 . . . . 118.8(3) ?
    C15 Fe1 C12 C13 . . . . 81.0(2) ?
    C14 Fe1 C12 C13 . . . . 37.6(2) ?
    C6 Fe1 C12 C11 . . . . -49.9(3) ?
    C7 Fe1 C12 C11 . . . . -91.0(5) ?
    C13 Fe1 C12 C11 . . . . 114.6(3) ?
    C8 Fe1 C12 C11 . . . . -5.7(3) ?
    C10 Fe1 C12 C11 . . . . 74.3(5) ?
    C9 Fe1 C12 C11 . . . . 36.4(3) ?
    C16 Fe1 C12 C11 . . . . -126.6(3) ?
    C15 Fe1 C12 C11 . . . . -164.4(3) ?
    C14 Fe1 C12 C11 . . . . 152.2(3) ?
    C16 C12 C11 C17 . . . . 14.0(5) ?
    C13 C12 C11 C17 . . . . -168.5(3) ?
    Fe1 C12 C11 C17 . . . . 106.6(3) ?
    C12 C11 C17 C18 . . . . -1.2(5) ?
    C12 C11 C17 C1 . . . . 179.4(3) ?
    C13 C12 C16 C15 . . . . 1.4(3) ?
    C11 C12 C16 C15 . . . . 179.2(3) ?
    Fe1 C12 C16 C15 . . . . 59.8(2) ?
    C13 C12 C16 Fe1 . . . . -58.40(19) ?
    C11 C12 C16 Fe1 . . . . 119.4(3) ?
    C6 Fe1 C16 C15 . . . . 117.3(3) ?
    C7 Fe1 C16 C15 . . . . 74.1(3) ?
    C13 Fe1 C16 C15 . . . . -80.6(2) ?
    C8 Fe1 C16 C15 . . . . 159.7(2) ?
    C10 Fe1 C16 C15 . . . . 41.5(5) ?
    C9 Fe1 C16 C15 . . . . -168.5(4) ?
    C14 Fe1 C16 C15 . . . . -37.0(2) ?
    C12 Fe1 C16 C15 . . . . -118.8(3) ?
    C6 Fe1 C16 C12 . . . . -123.8(2) ?
    C7 Fe1 C16 C12 . . . . -167.1(2) ?
    C13 Fe1 C16 C12 . . . . 38.27(17) ?
    C8 Fe1 C16 C12 . . . . -81.4(3) ?
    C10 Fe1 C16 C12 . . . . 160.4(4) ?
    C9 Fe1 C16 C12 . . . . -49.7(5) ?
    C15 Fe1 C16 C12 . . . . 118.8(3) ?
    C14 Fe1 C16 C12 . . . . 81.86(19) ?
    C12 C16 C15 C14 . . . . -0.7(3) ?
    Fe1 C16 C15 C14 . . . . 59.1(2) ?
    C12 C16 C15 Fe1 . . . . -59.86(19) ?
    C6 Fe1 C15 C14 . . . . 157.9(2) ?
    C7 Fe1 C15 C14 . . . . 116.6(2) ?
    C13 Fe1 C15 C14 . . . . -37.55(18) ?
    C8 Fe1 C15 C14 . . . . -175.7(4) ?
    C10 Fe1 C15 C14 . . . . 77.0(2) ?
    C9 Fe1 C15 C14 . . . . 50.9(4) ?
    C16 Fe1 C15 C14 . . . . -120.1(3) ?
    C12 Fe1 C15 C14 . . . . -82.1(2) ?
    C6 Fe1 C15 C16 . . . . -82.0(3) ?
    C7 Fe1 C15 C16 . . . . -123.3(2) ?
    C13 Fe1 C15 C16 . . . . 82.6(2) ?
    C8 Fe1 C15 C16 . . . . -55.6(5) ?
    C10 Fe1 C15 C16 . . . . -162.9(2) ?
    C9 Fe1 C15 C16 . . . . 171.0(3) ?
    C14 Fe1 C15 C16 . . . . 120.1(3) ?
    C12 Fe1 C15 C16 . . . . 37.99(19) ?
    C11 C17 C1 C2 . . . . -2.4(4) ?
    C18 C17 C1 C2 . . . . 178.2(3) ?
    C11 C17 C1 C5 . . . . 176.5(3) ?
    C18 C17 C1 C5 . . . . -3.0(4) ?
    C6 Fe1 C10 C9 . . . . 81.4(3) ?
    C7 Fe1 C10 C9 . . . . 120.4(4) ?
    C13 Fe1 C10 C9 . . . . -82.2(3) ?
    C8 Fe1 C10 C9 . . . . 36.6(3) ?
    C16 Fe1 C10 C9 . . . . 165.7(3) ?
    C15 Fe1 C10 C9 . . . . -164.0(2) ?
    C14 Fe1 C10 C9 . . . . -123.2(2) ?
    C12 Fe1 C10 C9 . . . . -52.2(5) ?
    C6 Fe1 C10 C7 . . . . -39.1(3) ?
    C13 Fe1 C10 C7 . . . . 157.4(2) ?
    C8 Fe1 C10 C7 . . . . -83.8(3) ?
    C9 Fe1 C10 C7 . . . . -120.4(4) ?
    C16 Fe1 C10 C7 . . . . 45.3(5) ?
    C15 Fe1 C10 C7 . . . . 75.5(3) ?
    C14 Fe1 C10 C7 . . . . 116.4(3) ?
    C12 Fe1 C10 C7 . . . . -172.6(3) ?
    C2 C1 C5 C4 . . . . 1.4(5) ?
    C17 C1 C5 C4 . . . . -177.6(3) ?
    C5 C1 C2 C3 . . . . -1.7(5) ?
    C17 C1 C2 C3 . . . . 177.2(3) ?
    C16 C12 C13 C14 . . . . -1.5(3) ?
    C11 C12 C13 C14 . . . . -179.6(2) ?
    Fe1 C12 C13 C14 . . . . -60.5(2) ?
    C16 C12 C13 Fe1 . . . . 58.94(19) ?
    C11 C12 C13 Fe1 . . . . -119.1(2) ?
    C6 Fe1 C13 C14 . . . . 166.5(5) ?
    C7 Fe1 C13 C14 . . . . -42.0(4) ?
    C8 Fe1 C13 C14 . . . . -158.8(2) ?
    C10 Fe1 C13 C14 . . . . -76.8(2) ?
    C9 Fe1 C13 C14 . . . . -118.0(2) ?
    C16 Fe1 C13 C14 . . . . 81.1(2) ?
    C15 Fe1 C13 C14 . . . . 37.38(19) ?
    C12 Fe1 C13 C14 . . . . 119.0(3) ?
    C6 Fe1 C13 C12 . . . . 47.5(6) ?
    C7 Fe1 C13 C12 . . . . -161.0(3) ?
    C8 Fe1 C13 C12 . . . . 82.3(2) ?
    C10 Fe1 C13 C12 . . . . 164.24(18) ?
    C9 Fe1 C13 C12 . . . . 123.00(19) ?
    C16 Fe1 C13 C12 . . . . -37.84(16) ?
    C15 Fe1 C13 C12 . . . . -81.58(19) ?
    C14 Fe1 C13 C12 . . . . -119.0(3) ?
    C9 C10 C7 C6 . . . . 0.3(4) ?
    Fe1 C10 C7 C6 . . . . 60.1(2) ?
    C9 C10 C7 Fe1 . . . . -59.7(2) ?
    C6 Fe1 C7 C10 . . . . 117.8(3) ?
    C13 Fe1 C7 C10 . . . . -50.0(4) ?
    C8 Fe1 C7 C10 . . . . 78.8(3) ?
    C9 Fe1 C7 C10 . . . . 36.1(2) ?
    C16 Fe1 C7 C10 . . . . -161.3(2) ?
    C15 Fe1 C7 C10 . . . . -120.9(2) ?
    C14 Fe1 C7 C10 . . . . -79.7(3) ?
    C12 Fe1 C7 C10 . . . . 171.8(3) ?
    C13 Fe1 C7 C6 . . . . -167.7(3) ?
    C8 Fe1 C7 C6 . . . . -38.9(2) ?
    C10 Fe1 C7 C6 . . . . -117.8(3) ?
    C9 Fe1 C7 C6 . . . . -81.6(3) ?
    C16 Fe1 C7 C6 . . . . 80.9(3) ?
    C15 Fe1 C7 C6 . . . . 121.3(3) ?
    C14 Fe1 C7 C6 . . . . 162.6(2) ?
    C12 Fe1 C7 C6 . . . . 54.0(5) ?
    C7 C10 C9 C8 . . . . 0.0(4) ?
    Fe1 C10 C9 C8 . . . . -59.2(2) ?
    C7 C10 C9 Fe1 . . . . 59.2(2) ?
    C6 Fe1 C9 C10 . . . . -81.5(3) ?
    C7 Fe1 C9 C10 . . . . -36.7(3) ?
    C13 Fe1 C9 C10 . . . . 116.4(2) ?
    C8 Fe1 C9 C10 . . . . -120.3(4) ?
    C16 Fe1 C9 C10 . . . . -162.4(4) ?
    C15 Fe1 C9 C10 . . . . 36.8(5) ?
    C14 Fe1 C9 C10 . . . . 73.4(3) ?
    C12 Fe1 C9 C10 . . . . 159.5(2) ?
    C6 Fe1 C9 C8 . . . . 38.8(3) ?
    C7 Fe1 C9 C8 . . . . 83.6(3) ?
    C13 Fe1 C9 C8 . . . . -123.3(2) ?
    C10 Fe1 C9 C8 . . . . 120.3(4) ?
    C16 Fe1 C9 C8 . . . . -42.1(6) ?
    C15 Fe1 C9 C8 . . . . 157.1(4) ?
    C14 Fe1 C9 C8 . . . . -166.2(2) ?
    C12 Fe1 C9 C8 . . . . -80.1(3) ?
    C10 C9 C8 C6 . . . . -0.3(4) ?
    Fe1 C9 C8 C6 . . . . -59.9(2) ?
    C10 C9 C8 Fe1 . . . . 59.6(3) ?
    C6 Fe1 C8 C9 . . . . -118.2(3) ?
    C7 Fe1 C8 C9 . . . . -79.1(3) ?
    C13 Fe1 C8 C9 . . . . 76.5(3) ?
    C10 Fe1 C8 C9 . . . . -36.3(2) ?
    C16 Fe1 C8 C9 . . . . 165.1(2) ?
    C15 Fe1 C8 C9 . . . . -153.2(4) ?
    C14 Fe1 C8 C9 . . . . 34.6(5) ?
    C12 Fe1 C8 C9 . . . . 121.1(2) ?
    C7 Fe1 C8 C6 . . . . 39.0(3) ?
    C13 Fe1 C8 C6 . . . . -165.3(2) ?
    C10 Fe1 C8 C6 . . . . 81.9(3) ?
    C9 Fe1 C8 C6 . . . . 118.2(3) ?
    C16 Fe1 C8 C6 . . . . -76.7(3) ?
    C15 Fe1 C8 C6 . . . . -35.1(5) ?
    C14 Fe1 C8 C6 . . . . 152.8(4) ?
    C12 Fe1 C8 C6 . . . . -120.7(3) ?
    C3 N2 C4 C5 . . . . -1.1(6) ?
    C1 C5 C4 N2 . . . . 0.0(6) ?
    C12 C13 C14 C15 . . . . 1.1(3) ?
    Fe1 C13 C14 C15 . . . . -59.3(2) ?
    C12 C13 C14 Fe1 . . . . 60.35(19) ?
    C16 C15 C14 C13 . . . . -0.2(3) ?
    Fe1 C15 C14 C13 . . . . 58.8(2) ?
    C16 C15 C14 Fe1 . . . . -59.0(2) ?
    C6 Fe1 C14 C13 . . . . -170.4(3) ?
    C7 Fe1 C14 C13 . . . . 160.9(2) ?
    C8 Fe1 C14 C13 . . . . 56.5(4) ?
    C10 Fe1 C14 C13 . . . . 120.5(2) ?
    C9 Fe1 C14 C13 . . . . 81.8(2) ?
    C16 Fe1 C14 C13 . . . . -82.2(2) ?
    C15 Fe1 C14 C13 . . . . -119.4(3) ?
    C12 Fe1 C14 C13 . . . . -38.25(18) ?
    C6 Fe1 C14 C15 . . . . -51.0(4) ?
    C7 Fe1 C14 C15 . . . . -79.7(2) ?
    C13 Fe1 C14 C15 . . . . 119.4(3) ?
    C8 Fe1 C14 C15 . . . . 175.9(4) ?
    C10 Fe1 C14 C15 . . . . -120.1(2) ?
    C9 Fe1 C14 C15 . . . . -158.78(19) ?
    C16 Fe1 C14 C15 . . . . 37.22(19) ?
    C12 Fe1 C14 C15 . . . . 81.2(2) ?
    C9 C8 C6 C7 . . . . 0.5(4) ?
    Fe1 C8 C6 C7 . . . . -60.4(2) ?
    C9 C8 C6 Fe1 . . . . 60.9(2) ?
    C10 C7 C6 C8 . . . . -0.5(4) ?
    Fe1 C7 C6 C8 . . . . 60.5(3) ?
    C10 C7 C6 Fe1 . . . . -61.0(2) ?
    C7 Fe1 C6 C8 . . . . -117.1(3) ?
    C13 Fe1 C6 C8 . . . . 44.7(6) ?
    C10 Fe1 C6 C8 . . . . -79.6(3) ?
    C9 Fe1 C6 C8 . . . . -37.2(2) ?
    C16 Fe1 C6 C8 . . . . 123.9(2) ?
    C15 Fe1 C6 C8 . . . . 166.8(2) ?
    C14 Fe1 C6 C8 . . . . -156.9(3) ?
    C12 Fe1 C6 C8 . . . . 81.7(3) ?
    C13 Fe1 C6 C7 . . . . 161.9(4) ?
    C8 Fe1 C6 C7 . . . . 117.1(3) ?
    C10 Fe1 C6 C7 . . . . 37.6(2) ?
    C9 Fe1 C6 C7 . . . . 79.9(2) ?
    C16 Fe1 C6 C7 . . . . -119.0(2) ?
    C15 Fe1 C6 C7 . . . . -76.1(3) ?
    C14 Fe1 C6 C7 . . . . -39.8(5) ?
    C12 Fe1 C6 C7 . . . . -161.1(2) ?
    C4 N2 C3 C2 . . . . 0.8(6) ?
    C1 C2 C3 N2 . . . . 0.7(6) ?
loop_
    _geom_hbond_atom_site_label_D
    _geom_hbond_atom_site_label_H
    _geom_hbond_atom_site_label_A
    _geom_hbond_site_symmetry_A
    _geom_hbond_distance_DH
    _geom_hbond_distance_HA
    _geom_hbond_distance_DA
    _geom_hbond_angle_DHA
    C14 H14A N2 4_575 0.98 2.57 3.476(4) 153.1
data_global
_journal_date_recd_electronic     2008-06-25
_journal_date_accepted     2008-07-22
_journal_name_full     'Acta Crystallographica, Section E'
_journal_year     2008
_journal_volume     64
_journal_issue      8
_journal_page_first     m1072
_journal_page_last     m1072
_journal_paper_category     QM
_journal_coeditor_code     KJ2092
_publ_contact_author_name     'Wei Wang'
_publ_contact_author_address
;
Ordered Matter Science Research Center
Southeast University
Nanjing 210096
People's Republic of China
;
_publ_contact_author_email     seuwangwei@gmail.com
_publ_contact_author_fax     '86-25-52090626'
_publ_contact_author_phone     '86-25-52090626'
_publ_section_title
;
(<i>Z</i>)-3-Ferrocenyl-2-(4-pyridyl)propenenitrile
;
loop_
    _publ_author_name
    _publ_author_address
    'Fu, Xue-Qun'
;
Ordered Matter Science Research Center
Southeast University
Nanjing 210096
People's Republic of China
;
    'Wang, Wei'
;
Ordered Matter Science Research Center
Southeast University
Nanjing 210096
People's Republic of China
;
