# Supplementary material for: (Z)-3-Ferrocenyl-2-(4-pyridyl)­propene­nitrile
Source: Acta Crystallogr Sect E Struct Rep Online. 2008 Jul 26;64(Pt 8):m1072. doi: 10.1107/S1600536808023106 (PMC2961982; doi:10.1107/S1600536808023106)
Supplement: Supplementary file 2 [file e-64-m1072-Isup2.hkl]

# 
# h,k,l, Fc-squared, Fo-squared, sigma(Fo-squared) and status flag 
# 
data_I
_shelx_title ' 2 in P2(1)/n' 
_shelx_refln_list_code          4 
_shelx_F_calc_maximum      191.29 
_exptl_crystal_F_000       648.00 
_reflns_d_resolution_high  0.7708 
 
loop_ 
 _symmetry_equiv_pos_as_xyz 
 'x, y, z' 
 '-x+1/2, y+1/2, -z+1/2' 
 '-x, -y, -z' 
 'x-1/2, -y-1/2, z-1/2' 
 
_cell_length_a    11.5196 
_cell_length_b     6.0650 
_cell_length_c    20.4213 
_cell_angle_alpha  90.000 
_cell_angle_beta   91.194 
_cell_angle_gamma  90.000 
 
_shelx_F_squared_multiplier     1.000 
 
loop_ 
 _refln_index_h 
 _refln_index_k 
 _refln_index_l 
 _refln_F_squared_calc 
 _refln_F_squared_meas 
 _refln_F_squared_sigma 
 _refln_observed_status 
   4   0   0     2668.50     2496.80     39.73 o 
   6   0   0     3070.53     3151.88     41.02 o 
   8   0   0      233.10      218.71     27.11 o 
  10   0   0       55.02       66.45      8.55 o 
  12   0   0       71.82       60.76      9.61 o 
  14   0   0       27.84       23.03     19.44 o 
   1   1   0    27771.35    22819.42    179.30 o 
   2   1   0      327.33      418.47      5.76 o 
   3   1   0     2642.61     2550.60     16.42 o 
   4   1   0      999.54      950.15     11.77 o 
   5   1   0     1706.00     1608.29     16.31 o 
   6   1   0     1035.64     1023.56     26.99 o 
   7   1   0      936.42      939.26     15.04 o 
   8   1   0       25.35       23.19      3.85 o 
   9   1   0       52.08       49.70      4.69 o 
  10   1   0       49.71       40.26      4.28 o 
  11   1   0        3.04        4.50      4.14 o 
  12   1   0      108.77      104.24      9.97 o 
  13   1   0       32.77       20.67      4.31 o 
  14   1   0       47.81       30.85      8.30 o 
   0   2   0      662.05      657.94     14.69 o 
   1   2   0       68.89       59.38      4.79 o 
   2   2   0      567.80      546.22      8.08 o 
   3   2   0      213.12      149.30      5.79 o 
   4   2   0      159.28      126.69      6.03 o 
   5   2   0     1671.90     1781.97     23.51 o 
   6   2   0      521.99      489.48      9.96 o 
   7   2   0      565.38      556.81     11.89 o 
   8   2   0       51.07       49.70      5.10 o 
   9   2   0      340.40      376.22     26.31 o 
  10   2   0       18.28       12.13      3.57 o 
  11   2   0      713.21      713.32     36.98 o 
  12   2   0        6.85       11.62      3.81 o 
  13   2   0      187.30      156.19     24.61 o 
  14   2   0        0.02        1.76     11.94 o 
   1   3   0       76.28       59.85      4.72 o 
   2   3   0      125.54      138.61      7.81 o 
   3   3   0       67.70       53.97      8.36 o 
   4   3   0      589.69      543.24     10.63 o 
   5   3   0      462.72      489.54      9.77 o 
   6   3   0      488.61      504.31     13.09 o 
   7   3   0       60.90       61.99      7.52 o 
   8   3   0      103.39      116.81      9.43 o 
   9   3   0        0.13        1.48      4.52 o 
  10   3   0      376.62      361.95     41.98 o 
  11   3   0        4.23       16.15      7.00 o 
  12   3   0      166.78      130.86     15.63 o 
  13   3   0       15.70       11.61      6.24 o 
   0   4   0     1903.77     1966.45    143.05 o 
   1   4   0       79.89       74.86      6.83 o 
   2   4   0     1218.16     1211.81     19.20 o 
   3   4   0        3.72       11.08      4.49 o 
   4   4   0      817.58      797.22     22.45 o 
   5   4   0      179.89      158.20      9.19 o 
   6   4   0      124.10      136.71     13.51 o 
   7   4   0        1.64        6.31      7.41 o 
   8   4   0       15.96       14.21      7.16 o 
   9   4   0      130.24      161.99     15.43 o 
  10   4   0        7.65        6.18      9.27 o 
  11   4   0      122.38      130.60     17.13 o 
  12   4   0        0.33        5.47     11.82 o 
   1   5   0      348.25      341.97      9.61 o 
   2   5   0       35.86       32.97      4.85 o 
   3   5   0      865.05      869.95     16.86 o 
   4   5   0        5.58       11.84      3.43 o 
   5   5   0      320.75      325.57     25.42 o 
   6   5   0        6.79        3.91      7.24 o 
   7   5   0      144.99      176.63     21.85 o 
   8   5   0       12.90       11.84      5.34 o 
   9   5   0       46.22       47.93      7.28 o 
  10   5   0       89.69       55.23     13.72 o 
  11   5   0        0.15        2.02      9.17 o 
   0   6   0       17.64       17.67      7.47 o 
   1   6   0      146.06      117.09      9.01 o 
   2   6   0      191.88      177.91      9.77 o 
   3   6   0        2.93        9.71      6.05 o 
   4   6   0      316.62      324.40     25.41 o 
   5   6   0       26.80       21.11      6.48 o 
   6   6   0      212.69      207.51     20.87 o 
   7   6   0       33.78       24.64      7.14 o 
   8   6   0       38.50       36.93      7.86 o 
   9   6   0        3.14       16.54      8.89 o 
   1   7   0       58.91       60.84     10.86 o 
   2   7   0       62.39       51.69     12.23 o 
   3   7   0       75.62       80.94     13.13 o 
   4   7   0       89.40       74.00     14.67 o 
   5   7   0       50.72       40.58     11.05 o 
   6   7   0       33.89       45.18     10.95 o 
 -13   0   1        2.21      -10.40     13.15 o 
 -11   0   1      765.17      822.85     65.66 o 
  -9   0   1      391.69      430.38     41.61 o 
  -7   0   1     2839.88     2787.39     37.21 o 
  -5   0   1     5054.67     4959.63     58.70 o 
  -3   0   1       49.25       56.48      5.77 o 
   3   0   1      591.91      581.92     11.28 o 
   5   0   1      168.92      164.32     19.05 o 
   7   0   1     1211.11     1264.51     30.09 o 
   9   0   1      205.12      213.99     24.12 o 
  11   0   1       26.65       31.73      7.75 o 
  13   0   1      332.17      350.59     41.03 o 
 -14   1   1        8.76        4.17      6.73 o 
 -13   1   1       31.63       20.70      7.13 o 
 -12   1   1      260.84      298.69     21.27 o 
 -11   1   1        4.10        4.26      4.01 o 
 -10   1   1      558.63      617.89     26.52 o 
  -9   1   1        0.74        5.83      3.92 o 
  -8   1   1     1417.95     1468.26     23.57 o 
  -7   1   1      250.93      232.71     13.84 o 
  -6   1   1     2752.65     2778.78     27.08 o 
  -5   1   1     2533.41     2648.78     26.40 o 
  -4   1   1     2531.52     2629.51     15.84 o 
  -3   1   1     1591.00     1652.63     14.53 o 
   0   1   1      866.71      788.48      6.16 o 
   1   1   1     7788.85     6942.09     43.72 o 
   2   1   1        0.10       23.54      4.58 o 
   3   1   1      304.89      284.85     11.17 o 
   4   1   1      358.87      378.33     10.02 o 
   5   1   1      904.74      792.97     14.39 o 
   6   1   1     2186.07     2275.81     24.12 o 
   7   1   1      765.71      764.14     14.81 o 
   8   1   1      422.18      418.98     14.20 o 
   9   1   1      251.84      237.60     12.34 o 
  10   1   1       52.18       59.48      5.26 o 
  11   1   1        1.44       11.93      4.13 o 
  12   1   1      132.74      131.03     10.40 o 
  13   1   1       16.77       19.88      6.49 o 
  14   1   1       79.57       69.43     12.25 o 
 -14   2   1        9.74        9.98      6.80 o 
 -13   2   1        4.76        6.07      4.23 o 
 -12   2   1        0.15        4.28      4.07 o 
 -11   2   1      174.95      141.48     13.58 o 
 -10   2   1       13.88       13.23      3.59 o 
  -9   2   1      555.81      531.40     20.37 o 
  -8   2   1       20.51       11.48      7.61 o 
  -7   2   1      869.18      850.36     25.93 o 
  -6   2   1     1277.83     1348.85     19.23 o 
  -5   2   1     3083.70     3303.07     37.52 o 
  -4   2   1     1920.96     2065.80     22.77 o 
  -3   2   1      161.59      142.94      5.52 o 
  -2   2   1      710.05      665.60      8.70 o 
  -1   2   1      360.67      331.44      5.87 o 
   0   2   1     6696.69     6513.98     31.18 o 
   1   2   1      211.37      200.75      6.21 o 
   2   2   1     6270.74     6229.69     31.76 o 
   3   2   1       16.57       13.85      4.65 o 
   4   2   1     3239.26     3282.43     29.44 o 
   5   2   1       63.03       57.92      6.17 o 
   6   2   1     1453.56     1524.21     29.77 o 
   7   2   1      319.77      365.70     16.07 o 
   8   2   1      347.02      338.17     13.17 o 
   9   2   1      153.63      136.84     11.17 o 
  10   2   1       57.51       57.69      5.86 o 
  11   2   1       37.72       29.70      3.91 o 
  12   2   1      208.60      189.56     20.46 o 
  13   2   1       21.53       19.42      6.49 o 
  14   2   1       31.40       39.94     10.69 o 
 -13   3   1        1.35        4.31      5.54 o 
 -12   3   1       71.60       71.16     12.16 o 
 -11   3   1        4.59       11.28      6.13 o 
 -10   3   1        8.01       16.58      9.18 o 
  -9   3   1       65.44       57.72      8.04 o 
  -8   3   1      140.99      104.44     18.21 o 
  -7   3   1      401.77      403.15     13.92 o 
  -6   3   1       69.19       78.88      6.53 o 
  -5   3   1     1681.07     1693.46     23.37 o 
  -4   3   1        6.13       10.49      3.80 o 
  -3   3   1     1844.56     1740.39     32.51 o 
  -2   3   1     1642.86     1710.61     22.51 o 
  -1   3   1     4755.14     4837.54     49.78 o 
   0   3   1       19.87       22.84      3.93 o 
   1   3   1     2585.46     2735.72     25.84 o 
   2   3   1      155.84      181.82     12.41 o 
   3   3   1     4498.24     4747.21     41.18 o 
   4   3   1     1733.91     1967.59     22.44 o 
   5   3   1     1823.24     1737.19     25.87 o 
   6   3   1        3.69        5.83      2.81 o 
   7   3   1     1202.28     1238.01     28.34 o 
   8   3   1        1.19       10.16      5.03 o 
   9   3   1      408.60      336.13     30.36 o 
  10   3   1        7.00        7.75      2.60 o 
  11   3   1      255.95      270.60     21.70 o 
  12   3   1        2.01        5.39      7.80 o 
  13   3   1       46.20       33.04      9.32 o 
 -12   4   1        0.86        9.15     11.81 o 
 -11   4   1      146.50      122.45     14.88 o 
 -10   4   1       11.19        5.92      8.41 o 
  -9   4   1       66.81       72.30      9.64 o 
  -8   4   1      128.95      157.90     15.17 o 
  -7   4   1      212.40      227.12     24.12 o 
  -6   4   1      144.40      138.14     13.78 o 
  -5   4   1      292.92      240.70      9.58 o 
  -4   4   1       78.61       69.99      7.18 o 
  -3   4   1       68.76       71.59      6.48 o 
  -2   4   1     1145.04     1186.74     20.84 o 
  -1   4   1      289.58      280.10     12.15 o 
   0   4   1     1014.62     1087.88     20.85 o 
   1   4   1      111.97      108.84      6.07 o 
   2   4   1      760.53      782.53     13.58 o 
   3   4   1       59.05       93.19      9.20 o 
   4   4   1     1102.51     1084.42     20.69 o 
   5   4   1       22.95       31.20      5.79 o 
   6   4   1      432.35      433.87     13.35 o 
   7   4   1       25.24       23.49      5.41 o 
   8   4   1      358.67      334.54     17.43 o 
   9   4   1       70.61       48.16      9.95 o 
  10   4   1      161.39      151.43     16.11 o 
  11   4   1       36.42       46.37     10.90 o 
  12   4   1        2.71       11.56      7.44 o 
 -11   5   1       14.95       13.02      7.49 o 
 -10   5   1      114.63      128.86     16.35 o 
  -9   5   1       46.71       20.91      8.22 o 
  -8   5   1      260.58      289.23     35.17 o 
  -7   5   1       20.00       15.78      7.30 o 
  -6   5   1      541.22      540.22     22.63 o 
  -5   5   1       10.44        4.01      6.26 o 
  -4   5   1      478.39      531.59     39.32 o 
  -3   5   1        0.20        5.73      5.32 o 
  -2   5   1      174.38      169.65      9.75 o 
  -1   5   1      322.65      329.44     11.67 o 
   0   5   1      317.99      288.89     10.95 o 
   1   5   1       11.01       16.44      3.79 o 
   2   5   1       74.44       86.06      6.38 o 
   3   5   1        8.00       12.23      3.66 o 
   4   5   1       79.96       66.50     11.22 o 
   5   5   1        1.04       18.75      7.62 o 
   6   5   1       76.07       91.81      9.75 o 
   7   5   1       19.69       24.76      6.57 o 
   8   5   1       27.56       42.78      7.74 o 
   9   5   1       25.62       19.39     12.44 o 
  10   5   1      176.68      171.21     19.85 o 
  11   5   1        0.38       15.69      9.23 o 
  -9   6   1      116.84      125.64     14.72 o 
  -8   6   1        0.09        9.19      8.25 o 
  -7   6   1      107.71       81.11     12.02 o 
  -6   6   1        4.87       12.83      6.86 o 
  -5   6   1      263.93      311.15     16.81 o 
  -4   6   1        0.17        1.19      6.81 o 
  -3   6   1      156.97      152.66     15.24 o 
  -2   6   1      172.37      197.63     14.87 o 
  -1   6   1       64.02       46.86     12.42 o 
   0   6   1      310.61      288.36     17.15 o 
   1   6   1       44.57       34.95      6.36 o 
   2   6   1       80.34       77.87      7.48 o 
   3   6   1       13.05       12.67      5.69 o 
   4   6   1       27.64       32.23      7.30 o 
   5   6   1       41.96       43.35      8.36 o 
   6   6   1       17.48       25.14      8.06 o 
   7   6   1       20.43       16.88      6.89 o 
   8   6   1        1.43        6.62      6.48 o 
   9   6   1       83.65       61.67     10.89 o 
  -6   7   1        1.55        0.74      7.80 o 
  -5   7   1        9.26       19.23      7.36 o 
  -4   7   1       29.05       13.74     12.07 o 
  -3   7   1       41.73       51.88      9.69 o 
  -2   7   1        5.02       14.92      6.18 o 
  -1   7   1      221.55      223.11     26.44 o 
   0   7   1        1.22       -8.24     13.84 o 
   1   7   1       56.66       29.30      9.28 o 
   2   7   1        2.94        7.40      7.04 o 
   3   7   1       46.40       48.41     11.16 o 
   4   7   1        2.95       -3.10      7.25 o 
   5   7   1       32.88       29.89      8.66 o 
   6   7   1        0.26        7.70      8.20 o 
 -14   0   2      521.15      397.25    101.33 o 
 -12   0   2      578.82      581.59     33.71 o 
 -10   0   2        0.17        2.56      9.02 o 
  -8   0   2       73.10       83.16     13.25 o 
  -6   0   2       96.14       94.32      9.78 o 
  -4   0   2      163.94      215.27     23.63 o 
  -2   0   2    12836.11    12586.20     46.55 o 
   2   0   2    36592.78    31582.94    205.86 o 
   4   0   2     7344.47     7309.12     41.49 o 
   6   0   2     5205.20     5155.90     64.87 o 
   8   0   2     2164.67     2275.20     47.43 o 
  10   0   2     1413.81     1499.09     28.61 o 
  12   0   2      771.43      812.67     22.72 o 
  14   0   2       47.44       43.91     11.84 o 
 -14   1   2       17.97       21.51      6.16 o 
 -13   1   2      398.65      360.09     21.08 o 
 -12   1   2      111.91      121.52     13.04 o 
 -11   1   2       32.30       31.02      7.63 o 
 -10   1   2      175.12      163.26     13.63 o 
  -9   1   2        6.89        4.71      3.17 o 
  -8   1   2      455.94      420.70     17.26 o 
  -7   1   2       26.47       18.49      3.43 o 
  -6   1   2     1200.09     1201.19     29.21 o 
  -5   1   2     1754.34     1812.40     18.73 o 
  -4   1   2      281.32      271.59      7.29 o 
  -3   1   2      152.93      142.13      5.15 o 
  -2   1   2     1254.10     1122.26     12.10 o 
  -1   1   2     3178.44     3247.40     14.39 o 
   0   1   2     2117.09     1861.73      8.73 o 
   1   1   2    10349.80    10271.82     33.00 o 
   2   1   2     1715.44     1806.74     14.09 o 
   3   1   2      299.33      275.43      5.78 o 
   4   1   2       79.40       80.10      4.86 o 
   5   1   2     2724.57     2687.94     25.63 o 
   6   1   2      152.11      176.29     13.25 o 
   7   1   2     1748.45     1710.38     20.90 o 
   8   1   2       29.73       35.14      4.27 o 
   9   1   2      482.54      480.82     16.14 o 
  10   1   2       27.70       34.07      4.10 o 
  11   1   2     1625.31     1759.34     23.47 o 
  12   1   2        2.22        6.35      3.90 o 
  13   1   2      175.57      148.11     16.54 o 
  14   1   2        9.05        3.04      8.27 o 
 -14   2   2        4.33        6.21      5.02 o 
 -13   2   2      164.16      150.82     19.14 o 
 -12   2   2        3.92        9.35      4.67 o 
 -11   2   2      637.87      677.90     21.25 o 
 -10   2   2        0.16        5.97      3.64 o 
  -9   2   2      772.12      789.69     19.77 o 
  -8   2   2       45.14       43.89      5.04 o 
  -7   2   2     2304.78     2504.98     33.73 o 
  -6   2   2       24.26       29.53      3.37 o 
  -5   2   2     3058.08     2947.82     29.45 o 
  -4   2   2      477.90      516.93     10.71 o 
  -2   2   2      837.18      886.16     13.85 o 
  -1   2   2      298.04      269.33      5.26 o 
   0   2   2     1477.84     1306.69     13.62 o 
   1   2   2      230.41      181.67      5.11 o 
   2   2   2      266.85      330.85      7.41 o 
   3   2   2      590.86      640.05     10.67 o 
   4   2   2      716.76      652.80     15.50 o 
   5   2   2      114.87      122.22      8.30 o 
   6   2   2       78.40       65.48      5.19 o 
   7   2   2       40.62       35.48      4.46 o 
   8   2   2      234.99      233.41     20.22 o 
   9   2   2      214.39      241.40     18.45 o 
  10   2   2      294.71      268.03     15.71 o 
  11   2   2       32.53       38.55      5.82 o 
  12   2   2      164.18      149.18     11.96 o 
  13   2   2       37.30       47.61      8.49 o 
  14   2   2        0.54       15.14      8.57 o 
 -13   3   2        3.01        2.02      7.46 o 
 -12   3   2      327.32      337.75     33.30 o 
 -11   3   2       10.24       10.27      6.80 o 
 -10   3   2      538.67      510.76     32.29 o 
  -9   3   2      160.62      144.98     14.93 o 
  -8   3   2      645.55      815.51     29.27 o 
  -7   3   2       34.37       44.87      7.06 o 
  -6   3   2      702.99      689.05     16.06 o 
  -5   3   2       22.98       20.33      4.36 o 
  -4   3   2     1666.56     1583.75     21.26 o 
  -3   3   2        0.08       -1.60      3.84 o 
  -2   3   2      642.73      614.68     13.85 o 
  -1   3   2       29.39       46.13      4.15 o 
   0   3   2      836.20      867.07     15.65 o 
   1   3   2      154.96      168.55      7.39 o 
   2   3   2      451.45      432.55     10.71 o 
   3   3   2      687.48      770.45     14.30 o 
   4   3   2      191.71      197.06      8.59 o 
   5   3   2       12.12        6.05      3.61 o 
   6   3   2       75.48       69.79      5.24 o 
   7   3   2       66.79       59.94      5.67 o 
   8   3   2       27.58       22.15      4.28 o 
   9   3   2        1.66       -4.54      4.54 o 
  10   3   2      113.66      116.46      9.32 o 
  11   3   2        0.73        8.55      4.36 o 
  12   3   2       69.58       50.42      9.83 o 
  13   3   2       24.92       20.47     25.05 o 
 -12   4   2       10.31       17.62      7.24 o 
 -11   4   2      150.31      147.04     13.81 o 
 -10   4   2       68.45       55.23     16.92 o 
  -9   4   2      258.17      258.32     21.46 o 
  -8   4   2        1.91        7.97      5.96 o 
  -7   4   2      248.55      234.67     19.00 o 
  -6   4   2      293.40      269.73     27.17 o 
  -5   4   2      401.42      396.05     26.48 o 
  -4   4   2       54.14       47.06      7.57 o 
  -3   4   2      307.64      294.67      9.34 o 
  -2   4   2      367.36      385.69     13.16 o 
  -1   4   2      434.74      428.55     10.28 o 
   0   4   2     1028.91     1003.93     22.29 o 
   1   4   2      655.60      659.97     18.20 o 
   2   4   2     2111.84     2160.38     42.10 o 
   3   4   2        0.94       11.49      3.99 o 
   4   4   2      916.25      944.28     17.75 o 
   5   4   2       66.04       69.37      6.41 o 
   6   4   2      745.35      716.94     19.18 o 
   7   4   2       34.74       25.33      4.30 o 
   8   4   2      247.85      265.17     15.52 o 
   9   4   2        0.57        9.61      5.77 o 
  10   4   2        0.56       13.55      5.31 o 
  11   4   2       87.48       74.96     10.57 o 
  12   4   2       40.35       16.68      8.79 o 
 -11   5   2       36.88       18.76      8.11 o 
 -10   5   2       27.58       33.32     10.34 o 
  -9   5   2       36.10       34.85      8.60 o 
  -8   5   2       69.93       58.70     10.75 o 
  -7   5   2       42.79       50.82      7.64 o 
  -6   5   2       41.28       50.36      8.43 o 
  -5   5   2      210.90      185.19     18.50 o 
  -4   5   2      348.81      331.75     17.52 o 
  -3   5   2      164.75      145.06     16.48 o 
  -2   5   2      323.02      343.09     11.29 o 
  -1   5   2     1043.51     1057.46     24.65 o 
   0   5   2       72.16       61.53      6.23 o 
   1   5   2      562.99      548.72     20.76 o 
   2   5   2       13.90       12.64      3.50 o 
   3   5   2      311.37      326.64     13.40 o 
   4   5   2        0.77       -2.93      4.27 o 
   5   5   2      563.84      528.71     21.49 o 
   6   5   2        0.52       12.07      7.38 o 
   7   5   2      511.75      468.73     53.33 o 
   8   5   2        0.37        7.16      4.68 o 
   9   5   2       56.41       55.91      9.52 o 
  10   5   2       82.56       68.41     11.14 o 
  11   5   2       22.02       18.89     10.07 o 
  -9   6   2        9.89       18.36      9.29 o 
  -8   6   2        1.42       18.88      7.25 o 
  -7   6   2       35.03       38.30      8.35 o 
  -6   6   2        5.17       -8.87      8.87 o 
  -5   6   2       32.66       35.92     11.08 o 
  -4   6   2       45.05       36.85     12.65 o 
  -3   6   2        6.52       12.95      7.13 o 
  -2   6   2      114.16      108.84     11.70 o 
  -1   6   2      170.96      197.57     16.89 o 
   0   6   2       80.50       87.29      7.36 o 
   1   6   2       13.27       11.27      6.38 o 
   2   6   2       50.80       53.40      6.05 o 
   3   6   2       22.20       25.69      4.66 o 
   4   6   2      268.09      300.10     26.51 o 
   5   6   2       29.44       20.61      6.23 o 
   6   6   2      241.76      238.79     19.82 o 
   7   6   2        0.04        1.13      8.02 o 
   8   6   2      122.52      102.01     13.78 o 
   9   6   2        8.56        0.08      6.56 o 
  -6   7   2       84.67       99.10     11.45 o 
  -5   7   2        0.27       23.83      8.06 o 
  -4   7   2       86.68      115.96     12.70 o 
  -3   7   2       14.09       15.51      8.39 o 
  -2   7   2       35.53       10.70     10.06 o 
  -1   7   2        4.76       -4.41      8.41 o 
   0   7   2       15.33       11.86      6.51 o 
   1   7   2       35.96       22.69     42.79 o 
   2   7   2        7.32        6.33      8.94 o 
   3   7   2       85.46       61.34      9.79 o 
   4   7   2        0.31        9.80     10.75 o 
   5   7   2       97.64       76.00     10.66 o 
   6   7   2        1.95       10.49     10.20 o 
 -13   0   3      320.74      326.04     36.54 o 
 -11   0   3      477.09      508.89     51.35 o 
  -9   0   3      556.71      555.22     21.75 o 
  -7   0   3     4059.18     4361.08     52.90 o 
  -5   0   3     2717.05     2586.22     34.44 o 
  -3   0   3     7583.69     7533.21     54.98 o 
  -1   0   3     4887.76     4981.11     34.54 o 
   3   0   3     1804.45     1752.23     12.07 o 
   5   0   3      763.01      776.08     18.72 o 
   7   0   3      390.76      438.70     14.68 o 
   9   0   3       71.94       63.12      9.18 o 
  11   0   3      111.42      137.10     14.36 o 
  13   0   3       12.40        8.54     12.62 o 
 -14   1   3       22.28       17.22      6.03 o 
 -13   1   3      153.79      139.45     16.20 o 
 -12   1   3      477.04      494.96     26.38 o 
 -11   1   3      175.21      146.96     10.79 o 
 -10   1   3      701.69      786.05     23.60 o 
  -9   1   3       32.70       26.89      3.71 o 
  -8   1   3      664.00      648.20     28.01 o 
  -7   1   3        0.80        5.52      3.36 o 
  -6   1   3     3866.28     3996.56     47.69 o 
  -5   1   3        8.65       12.83      3.20 o 
  -4   1   3     1150.94     1060.28     12.56 o 
  -3   1   3     7061.96     7207.69     25.72 o 
   0   1   3    18701.90    18149.05     81.85 o 
   1   1   3     3885.94     3936.78     24.12 o 
   2   1   3     4634.25     4747.39     27.05 o 
   3   1   3      559.53      528.68      8.23 o 
   4   1   3     1272.12     1225.51     17.13 o 
   5   1   3     1996.38     2046.29     22.53 o 
   6   1   3     1832.11     1920.91     21.52 o 
   7   1   3     2508.79     2672.98     37.32 o 
   8   1   3       25.72       25.25      3.95 o 
   9   1   3      104.13       97.33      7.84 o 
  10   1   3      116.19      126.25     11.01 o 
  11   1   3      340.37      325.79     22.23 o 
  12   1   3       34.63       36.35      5.40 o 
  13   1   3       64.14       71.24     10.88 o 
  14   1   3       34.94       31.20     13.19 o 
 -14   2   3      114.81       99.03     12.16 o 
 -13   2   3       13.73       14.84      7.30 o 
 -12   2   3      323.48      316.43     36.01 o 
 -11   2   3      122.95      129.60     12.96 o 
 -10   2   3      441.92      435.89     22.42 o 
  -9   2   3       32.08       35.94      4.08 o 
  -8   2   3        0.34        8.15      3.54 o 
  -7   2   3      771.23      759.52     13.07 o 
  -6   2   3      346.61      364.75     10.17 o 
  -5   2   3      610.60      585.68     12.83 o 
  -4   2   3      132.50      113.62      7.85 o 
  -3   2   3      524.90      456.06     18.49 o 
  -1   2   3      106.08       75.24      5.91 o 
   0   2   3       51.63       55.10      4.85 o 
   1   2   3      446.93      432.06     10.92 o 
   2   2   3     1929.94     1727.55     14.04 o 
   3   2   3     2465.56     2622.53     17.55 o 
   4   2   3     3542.83     3488.05     31.77 o 
   5   2   3      964.39      963.22     18.83 o 
   6   2   3     3933.01     3947.79     44.87 o 
   7   2   3       10.87       10.21      3.86 o 
   8   2   3      689.76      716.61     12.51 o 
   9   2   3       16.62       18.31      3.87 o 
  10   2   3      509.45      513.62     31.62 o 
  11   2   3       22.41       19.67      4.14 o 
  12   2   3      377.07      315.53     33.13 o 
  13   2   3        9.92        6.15      8.23 o 
  14   2   3      170.01      138.43     26.95 o 
 -13   3   3      105.30       85.64     15.88 o 
 -12   3   3       32.40       26.59      6.92 o 
 -11   3   3      318.06      288.28     33.10 o 
 -10   3   3       53.04       44.91      9.07 o 
  -9   3   3      312.65      306.00     31.29 o 
  -8   3   3       71.43       80.60      8.69 o 
  -7   3   3        1.17       14.05     10.48 o 
  -6   3   3        2.18        9.66      6.18 o 
  -5   3   3        3.88       -0.63      7.73 o 
  -4   3   3       14.99        6.80      1.85 o 
  -3   3   3      300.51      297.59     10.63 o 
  -2   3   3        3.82       -0.26      2.95 o 
  -1   3   3     1575.58     1541.63     13.80 o 
   0   3   3      378.01      386.66     10.89 o 
   1   3   3     2933.90     3142.95     30.06 o 
   2   3   3      427.67      542.61     12.30 o 
   3   3   3      901.82      817.52     12.47 o 
   4   3   3       99.11      125.38      8.74 o 
   5   3   3     2113.74     2155.14     30.27 o 
   6   3   3       47.11       61.28      5.46 o 
   7   3   3      712.28      736.81     16.72 o 
   8   3   3       55.05       37.95      4.29 o 
   9   3   3      373.45      375.06     14.27 o 
  10   3   3       38.86       39.16      5.10 o 
  11   3   3      383.15      320.99     36.37 o 
  12   3   3        0.09      -10.41     10.41 o 
  13   3   3      180.56      192.20     34.51 o 
 -12   4   3       32.19       33.29      9.27 o 
 -11   4   3       38.32       33.08      9.34 o 
 -10   4   3      131.15      131.34     14.01 o 
  -9   4   3      155.23      176.75     15.28 o 
  -8   4   3        0.73       -1.60     12.03 o 
  -7   4   3      124.47      144.74     13.75 o 
  -6   4   3       57.49       89.72     11.95 o 
  -5   4   3      123.84      125.03     12.31 o 
  -4   4   3       29.02       36.80     11.63 o 
  -3   4   3      944.48      909.56     27.32 o 
  -2   4   3      229.47      241.36     14.62 o 
  -1   4   3      281.14      235.95     15.06 o 
   0   4   3     1014.93     1088.04     18.71 o 
   1   4   3      279.07      279.07     11.43 o 
   2   4   3      439.83      458.29     10.52 o 
   3   4   3       16.25       17.24      3.97 o 
   4   4   3      382.70      371.60     15.77 o 
   5   4   3       44.01       30.48      5.37 o 
   6   4   3      235.34      230.34     12.52 o 
   7   4   3       59.95       71.58      5.23 o 
   8   4   3      200.26      206.93     20.56 o 
   9   4   3       55.19       46.24      7.29 o 
  10   4   3       85.79       62.61     11.89 o 
  11   4   3        0.26       14.16      7.31 o 
  12   4   3       29.00       61.92     22.43 o 
 -11   5   3        4.25       -9.29      9.29 o 
 -10   5   3      126.26      101.73     19.90 o 
  -9   5   3        1.15        3.35      8.16 o 
  -8   5   3      220.14      239.06     16.57 o 
  -7   5   3       21.94       13.10      4.85 o 
  -6   5   3      245.12      251.41     23.12 o 
  -5   5   3        0.10        8.66      5.88 o 
  -4   5   3      701.13      778.78     37.60 o 
  -3   5   3      132.29      131.45     11.28 o 
  -2   5   3      664.18      632.36     17.16 o 
  -1   5   3      167.61      173.32     10.10 o 
   0   5   3      363.32      362.98     18.81 o 
   1   5   3        6.76        6.36      8.20 o 
   2   5   3      398.79      411.08     18.33 o 
   3   5   3       40.80       52.05      5.61 o 
   4   5   3      179.10      162.06     11.67 o 
   5   5   3      104.58       90.01      8.07 o 
   6   5   3       93.54      103.31      7.93 o 
   7   5   3       10.99        7.48      5.07 o 
   8   5   3       15.17       16.44      6.76 o 
   9   5   3        0.38        1.69      4.35 o 
  10   5   3        1.75       10.93     12.97 o 
  11   5   3        0.08        3.95      6.48 o 
  -9   6   3       91.17       71.25     12.47 o 
  -8   6   3        0.56       18.54      7.01 o 
  -7   6   3      190.20      193.97     30.05 o 
  -6   6   3        3.39       -1.81      8.11 o 
  -5   6   3      369.38      408.00     21.29 o 
  -4   6   3        0.27        7.76      6.83 o 
  -3   6   3      708.27      800.92     25.43 o 
  -2   6   3       55.94       63.49     19.60 o 
  -1   6   3      281.42      306.67     31.91 o 
   0   6   3       16.23       14.69      4.64 o 
   1   6   3       88.43       85.22      8.62 o 
   2   6   3        0.13        9.36      3.10 o 
   3   6   3      105.89       99.11      8.83 o 
   4   6   3        2.56        5.95      5.87 o 
   5   6   3       24.46       38.02      9.27 o 
   6   6   3       29.65       22.57      5.78 o 
   7   6   3        4.46       13.66      6.18 o 
   8   6   3       31.33       21.98      7.71 o 
   9   6   3        5.28        9.88      6.14 o 
  -6   7   3       46.46       48.44     10.70 o 
  -5   7   3       12.61       16.36      7.76 o 
  -4   7   3       74.76       82.98     12.98 o 
  -3   7   3        3.24        7.03      6.20 o 
  -2   7   3      158.55      147.40     16.45 o 
  -1   7   3        3.05       -3.46      7.94 o 
   0   7   3       61.10       54.49      9.56 o 
   1   7   3       29.54       28.61      7.43 o 
   2   7   3       19.79        7.32      7.35 o 
   3   7   3       52.97       27.96      7.04 o 
   4   7   3        3.32       -0.20      7.89 o 
   5   7   3       28.93       35.29      9.78 o 
   6   7   3        5.05       11.25      8.68 o 
 -14   0   4      318.16      206.55     46.92 o 
 -12   0   4      605.54      631.51     45.34 o 
 -10   0   4      280.41      320.67     21.02 o 
  -8   0   4       96.94      110.98     10.33 o 
  -6   0   4       74.24       78.85      9.92 o 
  -4   0   4      486.10      426.68     12.00 o 
  -2   0   4    12393.84    12749.93    125.24 o 
   0   0   4     1423.88     1339.97     10.15 o 
   2   0   4       13.80       33.77     10.48 o 
   4   0   4       13.37       40.57     10.48 o 
   6   0   4     7946.46     8182.37     91.66 o 
   8   0   4     4037.58     4556.57    111.49 o 
  10   0   4      908.53      980.57     31.38 o 
  12   0   4      693.29      691.84     91.85 o 
  14   0   4      132.44      112.67     20.58 o 
 -14   1   4        2.55        9.76      5.08 o 
 -13   1   4      124.78      125.11     14.53 o 
 -12   1   4       11.38        0.26      4.57 o 
 -11   1   4      283.37      283.25     25.70 o 
 -10   1   4       74.25       82.92      7.00 o 
  -9   1   4      115.58      101.70      7.52 o 
  -8   1   4      127.74      105.15      7.73 o 
  -7   1   4        2.31        6.90      3.81 o 
  -6   1   4      445.70      395.54      9.99 o 
  -5   1   4      464.33      465.06     12.46 o 
  -4   1   4     1309.95     1268.98     13.97 o 
  -3   1   4     2689.15     2802.68     27.65 o 
  -1   1   4     1725.93     1678.76     11.79 o 
   0   1   4     1987.66     1773.10     17.77 o 
   1   1   4      228.73      252.10      5.10 o 
   2   1   4     1283.98     1261.24     19.54 o 
   3   1   4      853.50      814.58     10.25 o 
   4   1   4     1165.29     1125.44     14.59 o 
   5   1   4      654.59      638.61     13.64 o 
   6   1   4      445.08      375.02      8.53 o 
   7   1   4     1508.00     1566.47     23.96 o 
   8   1   4      616.08      612.28     16.72 o 
   9   1   4     1595.58     1665.14     23.31 o 
  10   1   4        1.61       -4.12      4.12 o 
  11   1   4      554.18      600.22     23.59 o 
  12   1   4        3.92        9.16      3.70 o 
  13   1   4      360.81      336.76     36.72 o 
  14   1   4        0.56        8.81      7.41 o 
 -14   2   4       26.99       15.62      5.54 o 
 -13   2   4       59.30       45.21      8.51 o 
 -12   2   4        5.25        8.56      7.39 o 
 -11   2   4      275.93      334.24     38.29 o 
 -10   2   4       11.47       12.04      7.96 o 
  -9   2   4      297.36      295.48     15.32 o 
  -8   2   4        3.28        3.27      5.32 o 
  -7   2   4      596.42      572.29     13.60 o 
  -6   2   4       16.28       13.08      3.26 o 
  -5   2   4     5466.65     5722.12     56.51 o 
  -4   2   4        6.92       12.61      4.77 o 
  -3   2   4     2692.57     2800.43     47.20 o 
  -1   2   4     2140.06     1964.45     26.71 o 
   0   2   4      173.51      157.66      7.54 o 
   1   2   4     1281.87     1045.41     13.87 o 
   2   2   4     1670.64     1745.37     14.23 o 
   3   2   4     1034.02      952.74     30.59 o 
   4   2   4        3.90       10.11      3.26 o 
   5   2   4      543.79      468.94      9.69 o 
   6   2   4      341.79      332.60     10.34 o 
   7   2   4      267.02      301.25     13.11 o 
   8   2   4      290.35      275.68     22.66 o 
   9   2   4      116.87      110.74     12.20 o 
  10   2   4      356.22      303.29     20.57 o 
  11   2   4       51.25       34.07      5.56 o 
  12   2   4      153.98      132.12     12.44 o 
  13   2   4        2.85       11.71      8.27 o 
  14   2   4        1.91        9.26      9.63 o 
 -13   3   4        1.76        6.96      5.82 o 
 -12   3   4       77.13       75.22      9.81 o 
 -11   3   4      177.36      147.78     16.99 o 
 -10   3   4      536.90      522.31     32.04 o 
  -9   3   4       43.49       47.41     10.28 o 
  -8   3   4      702.98      744.35     32.52 o 
  -7   3   4        0.79       10.38      5.84 o 
  -6   3   4     1624.77     1683.01     40.73 o 
  -5   3   4        5.03       12.65      6.04 o 
  -4   3   4     2258.43     2281.72     33.43 o 
  -3   3   4        1.73        5.73      7.53 o 
  -2   3   4     2307.51     2195.35     22.10 o 
  -1   3   4      331.30      323.42      8.52 o 
   0   3   4     2489.53     2427.75     24.80 o 
   1   3   4      102.11      117.94      7.02 o 
   2   3   4     1855.95     1806.01     20.82 o 
   3   3   4       84.70       79.24      5.33 o 
   4   3   4     1178.10     1168.37     23.56 o 
   5   3   4       82.31       87.59      7.14 o 
   6   3   4      765.61      806.31     15.69 o 
   7   3   4        7.05       10.12      5.32 o 
   8   3   4       95.43      101.19      9.22 o 
   9   3   4        1.12        6.06      4.07 o 
  10   3   4        2.75        4.23      3.81 o 
  11   3   4       13.17       13.92      5.09 o 
  12   3   4        0.73        4.55     10.28 o 
  13   3   4       85.85       85.80     13.48 o 
 -12   4   4      137.90      148.65     15.19 o 
 -11   4   4       29.76       25.94      6.74 o 
 -10   4   4      268.67      294.11     30.59 o 
  -9   4   4      383.94      409.25     28.76 o 
  -8   4   4       67.40       87.04      8.87 o 
  -7   4   4      717.41      774.05     26.52 o 
  -6   4   4       11.04       20.60      5.96 o 
  -5   4   4      412.72      453.12     27.47 o 
  -4   4   4      162.35      171.00     10.76 o 
  -3   4   4     1725.21     1713.13     50.19 o 
  -2   4   4      139.89      145.04      7.94 o 
  -1   4   4     1243.09     1319.64     28.35 o 
   0   4   4       28.23       30.74      4.32 o 
   1   4   4      875.29      893.62     16.92 o 
   2   4   4        7.64        7.17      4.92 o 
   3   4   4     1071.09     1188.90     21.50 o 
   4   4   4      807.97      830.62     24.08 o 
   5   4   4       62.78       66.75      7.91 o 
   6   4   4      868.61      832.34     17.61 o 
   7   4   4       58.66       58.76      7.33 o 
   8   4   4      315.88      309.45     18.99 o 
   9   4   4       63.03       40.82      5.33 o 
  10   4   4      365.64      304.95     42.53 o 
  11   4   4       15.25       14.64      5.11 o 
  12   4   4       88.32       56.05     13.68 o 
 -11   5   4      101.14       69.78     24.19 o 
 -10   5   4       11.02       13.40      8.40 o 
  -9   5   4      138.34      132.82     18.77 o 
  -8   5   4       26.49       17.76      9.11 o 
  -7   5   4       74.56       66.67      9.04 o 
  -6   5   4      128.61      140.07     13.57 o 
  -5   5   4      149.75      159.19     14.48 o 
  -4   5   4      419.25      407.38     25.88 o 
  -3   5   4      216.07      209.50     18.52 o 
  -2   5   4      537.78      603.02     28.90 o 
  -1   5   4      142.19      162.21     10.00 o 
   0   5   4       94.85       96.56      8.56 o 
   1   5   4       61.04       65.32      6.59 o 
   2   5   4       17.58       10.32      5.19 o 
   3   5   4      155.44      163.45     12.96 o 
   4   5   4        4.04       -1.20      3.58 o 
   5   5   4      606.37      555.01     19.88 o 
   6   5   4       13.57       18.76      5.89 o 
   7   5   4      228.98      270.71     28.31 o 
   8   5   4        1.53        3.26      4.85 o 
   9   5   4      240.98      181.43     22.79 o 
  10   5   4       24.04       34.51     13.13 o 
  11   5   4      104.19      104.12     18.43 o 
  -9   6   4       12.66        4.70      7.98 o 
  -8   6   4       42.35       39.41      8.94 o 
  -7   6   4       23.87       29.41      8.73 o 
  -6   6   4       14.69        7.54      7.44 o 
  -5   6   4        1.40       -7.91     10.29 o 
  -4   6   4       30.55       41.36      8.79 o 
  -3   6   4       35.07       46.18     10.23 o 
  -2   6   4        6.77       10.65      5.55 o 
  -1   6   4      158.60      142.28     12.78 o 
   0   6   4        8.00        6.00      3.24 o 
   1   6   4       30.65       24.81      4.51 o 
   2   6   4        1.21        7.19      4.50 o 
   3   6   4        8.28       15.34      4.02 o 
   4   6   4       60.66       71.13      7.69 o 
   5   6   4       39.20       29.02      8.35 o 
   6   6   4       75.35       45.10      9.76 o 
   7   6   4        1.28        3.18      6.16 o 
   8   6   4       33.70       28.10      6.40 o 
   9   6   4        8.47       31.53      7.10 o 
  -6   7   4       22.18       17.44      6.70 o 
  -5   7   4        0.49       -5.70      9.54 o 
  -4   7   4       13.03       17.27      7.51 o 
  -3   7   4        3.43        4.98     16.03 o 
  -2   7   4       62.58       65.57     11.81 o 
  -1   7   4       17.67       25.55     10.24 o 
   0   7   4      116.43      100.55     13.27 o 
   1   7   4        0.24       19.87      9.48 o 
   2   7   4       88.79      107.48     19.49 o 
   3   7   4       10.76        9.61      7.33 o 
   4   7   4       46.57       32.85      8.03 o 
   5   7   4       11.25       11.30      5.35 o 
   6   7   4       34.54       38.65      6.84 o 
 -13   0   5       14.24       17.04      4.50 o 
 -11   0   5      105.96      116.84     15.70 o 
  -9   0   5      422.14      433.37     29.06 o 
  -7   0   5      234.37      218.09     12.78 o 
  -5   0   5     1832.43     1679.42     25.33 o 
  -3   0   5       34.56       46.66      5.72 o 
  -1   0   5     1301.32     1429.77     16.45 o 
   1   0   5    30967.68    28747.16    112.32 o 
   3   0   5     5278.82     5393.45     45.34 o 
   5   0   5     4714.48     4867.64     57.45 o 
   7   0   5     1800.34     1911.71     38.26 o 
   9   0   5       24.60       36.02      6.12 o 
  11   0   5      289.26      308.07     16.59 o 
  13   0   5       61.62       36.58     21.09 o 
 -14   1   5        9.66       11.62      7.29 o 
 -13   1   5      136.40      147.60     17.30 o 
 -12   1   5       13.70        7.53      4.46 o 
 -11   1   5      351.13      302.78     30.14 o 
 -10   1   5      100.69       91.41     10.58 o 
  -9   1   5      260.62      267.44     18.74 o 
  -8   1   5      293.73      284.25     26.25 o 
  -7   1   5     1568.91     1634.12     36.76 o 
  -6   1   5     2731.88     2799.28     25.83 o 
  -5   1   5      854.98      870.11     15.55 o 
  -4   1   5      511.09      433.20      8.26 o 
  -3   1   5       31.91       25.69      2.85 o 
  -2   1   5      977.67      926.97     11.05 o 
  -1   1   5      626.01      638.73      8.61 o 
   0   1   5     2221.78     2273.61     14.22 o 
   1   1   5        1.69       -3.10      3.10 o 
   2   1   5     2533.63     2532.95     29.96 o 
   3   1   5      856.03      909.09     11.13 o 
   4   1   5     7084.08     7224.59     56.79 o 
   5   1   5     1487.03     1632.67     20.95 o 
   6   1   5     1959.83     2011.38     21.68 o 
   7   1   5      788.13      837.15     16.26 o 
   8   1   5       87.84       92.44      7.46 o 
   9   1   5     1264.28     1346.29     22.83 o 
  10   1   5        4.89       -2.06      4.16 o 
  11   1   5       99.75       96.15     10.53 o 
  12   1   5       85.06       74.36      8.24 o 
  13   1   5      144.63      138.75     16.65 o 
  14   1   5        4.01       11.80      5.11 o 
 -14   2   5       86.44       69.48     10.39 o 
 -13   2   5        6.14        2.26      6.09 o 
 -12   2   5      488.02      460.61     58.53 o 
 -11   2   5        0.31       -8.01      8.01 o 
 -10   2   5      867.58      958.88     47.66 o 
  -9   2   5        9.82        8.06      6.07 o 
  -8   2   5      813.56      846.03     23.44 o 
  -7   2   5       14.62        4.58      6.12 o 
  -6   2   5     1660.80     1668.93     26.15 o 
  -5   2   5      653.37      676.95     19.48 o 
  -4   2   5       85.02       89.98     10.17 o 
  -3   2   5      106.53      152.46     17.83 o 
  -1   2   5     1189.21     1102.46     14.01 o 
   0   2   5      101.52       89.83      5.32 o 
   1   2   5      195.34      188.63      6.29 o 
   2   2   5      531.89      586.99     10.43 o 
   3   2   5      110.42       89.60      6.09 o 
   4   2   5      370.41      324.32      9.01 o 
   5   2   5      556.19      592.65     12.91 o 
   6   2   5      821.34      846.58     15.60 o 
   7   2   5      119.07      104.38     14.16 o 
   8   2   5     1687.23     1657.58     27.20 o 
   9   2   5      191.01      165.31     15.84 o 
  10   2   5      959.57      990.46     16.26 o 
  11   2   5       70.29       67.38      7.91 o 
  12   2   5      588.12      517.66     87.64 o 
  13   2   5       42.92       58.59     29.44 o 
  14   2   5       93.52       87.89     21.09 o 
 -13   3   5      106.17      103.18     20.71 o 
 -12   3   5       13.86        9.87      8.11 o 
 -11   3   5      493.03      539.65     35.55 o 
 -10   3   5       22.48       18.52      5.92 o 
  -9   3   5      495.32      523.83     31.80 o 
  -8   3   5        5.97       18.75     12.44 o 
  -7   3   5      288.52      328.66     31.83 o 
  -6   3   5      153.74      160.49     14.82 o 
  -5   3   5      866.85      812.17     18.75 o 
  -4   3   5      246.56      282.55     16.51 o 
  -3   3   5      297.32      285.91     13.45 o 
  -2   3   5       25.82       24.75      4.20 o 
  -1   3   5       23.73       21.77      2.91 o 
   0   3   5      813.96      899.63     16.15 o 
   1   3   5      346.51      393.15     10.92 o 
   2   3   5      546.41      568.72     13.46 o 
   3   3   5      687.96      660.73     11.43 o 
   4   3   5        7.30        5.50      2.73 o 
   5   3   5     1036.50      990.98     18.18 o 
   6   3   5       46.91       44.76      6.03 o 
   7   3   5      412.47      413.48     18.57 o 
   8   3   5      170.02      172.99     11.09 o 
   9   3   5      577.36      644.59     26.51 o 
  10   3   5       67.38       76.31      7.36 o 
  11   3   5      479.82      445.61     47.89 o 
  12   3   5       24.88       18.57     24.41 o 
  13   3   5       93.50       83.95     26.57 o 
 -12   4   5       87.35       88.28     12.39 o 
 -11   4   5       33.05       18.07      9.80 o 
 -10   4   5      148.67      150.89     15.71 o 
  -9   4   5        0.82       -1.05      9.13 o 
  -8   4   5      141.40      149.70     19.03 o 
  -7   4   5        0.72        8.05      7.47 o 
  -6   4   5       23.56       45.50     11.17 o 
  -5   4   5      154.29      174.75     13.09 o 
  -4   4   5      173.37      165.98     18.63 o 
  -3   4   5        4.56       11.88      7.62 o 
  -2   4   5       11.22       11.27      5.14 o 
  -1   4   5      403.14      401.51     10.90 o 
   0   4   5        0.04        4.80      3.11 o 
   1   4   5      533.95      538.91     12.14 o 
   2   4   5        0.10       -3.42      7.54 o 
   3   4   5      356.99      383.41     12.78 o 
   4   4   5      129.64      142.42     10.31 o 
   5   4   5      115.70      115.60      9.02 o 
   6   4   5      338.88      331.93     12.97 o 
   7   4   5      484.42      507.85     26.86 o 
   8   4   5        0.72       13.97      3.47 o 
   9   4   5       46.61       43.94     10.65 o 
  10   4   5      108.57      101.18     19.42 o 
  11   4   5        4.93        9.21      7.43 o 
  12   4   5       67.20       71.35     24.52 o 
 -11   5   5        7.48       13.05      8.53 o 
 -10   5   5       16.91       27.52     11.37 o 
  -9   5   5       40.32       46.23     10.58 o 
  -8   5   5       80.96      101.60     14.46 o 
  -7   5   5        0.14       11.09      4.72 o 
  -6   5   5      233.73      263.09     24.60 o 
  -5   5   5        3.00       10.02      6.82 o 
  -4   5   5      116.48      125.41     13.35 o 
  -3   5   5       42.58       34.56      9.82 o 
  -2   5   5      374.63      375.37     32.69 o 
  -1   5   5       50.26       42.20      5.01 o 
   0   5   5      528.32      523.71     18.63 o 
   1   5   5       18.98       14.99      7.86 o 
   2   5   5      323.05      348.47     13.14 o 
   3   5   5        0.65        6.68      4.98 o 
   4   5   5      193.24      192.23     10.90 o 
   5   5   5        7.71       11.13      4.26 o 
   6   5   5      348.33      346.88     18.70 o 
   7   5   5       14.75       15.69      4.59 o 
   8   5   5      409.96      395.97     38.37 o 
   9   5   5        1.78        7.92      5.60 o 
  10   5   5        9.68        9.53      6.37 o 
  11   5   5       25.51       29.53      7.01 o 
  -9   6   5       22.32       28.40      7.88 o 
  -8   6   5        3.09       26.38      8.49 o 
  -7   6   5      117.36      112.91     13.89 o 
  -6   6   5       15.62       24.29     10.51 o 
  -5   6   5      287.38      324.12     21.23 o 
  -4   6   5       37.28       45.83     12.29 o 
  -3   6   5      455.44      510.85     26.52 o 
  -2   6   5        3.43        7.04      5.62 o 
  -1   6   5      453.24      479.11     29.35 o 
   0   6   5        9.02        2.60      5.80 o 
   1   6   5      253.97      267.37     15.33 o 
   2   6   5       14.84       19.39      4.32 o 
   3   6   5      157.45      153.69     11.58 o 
   4   6   5        0.37        3.13      4.15 o 
   5   6   5      189.32      198.15     19.05 o 
   6   6   5       58.68       29.68      8.82 o 
   7   6   5      154.50      149.48     14.68 o 
   8   6   5       32.39       23.31      7.56 o 
   9   6   5       30.70       25.13      6.95 o 
  -6   7   5        5.86        4.21      9.88 o 
  -5   7   5       22.25       20.61     15.83 o 
  -4   7   5       87.15       70.37     15.21 o 
  -3   7   5       69.23       63.49     13.67 o 
  -2   7   5      128.12      121.75     13.15 o 
  -1   7   5        7.97        6.55      6.65 o 
   0   7   5      118.87      151.50     12.53 o 
   1   7   5        0.69       23.46      8.52 o 
   2   7   5       83.20       87.22     18.38 o 
   3   7   5        6.54       16.51      8.59 o 
   4   7   5       55.35       43.83     10.79 o 
   5   7   5       66.09       42.95      8.39 o 
   6   7   5       30.66       22.60      6.39 o 
 -14   0   6       86.71       74.60     19.63 o 
 -12   0   6      681.49      645.95     68.99 o 
 -10   0   6      836.58      894.47     28.55 o 
  -8   0   6      901.93      894.09     25.61 o 
  -6   0   6     5648.32     5815.87     89.17 o 
  -4   0   6     2422.22     2599.43     27.48 o 
  -2   0   6     5287.02     5337.23     43.21 o 
   0   0   6      185.88      180.81     22.59 o 
   2   0   6       72.51       95.35     10.56 o 
   4   0   6     3258.54     3533.52     34.56 o 
   6   0   6       59.01       53.67      4.79 o 
   8   0   6      584.10      571.75     19.43 o 
  10   0   6      625.17      761.61     97.76 o 
  12   0   6      374.97      468.88     40.41 o 
  14   0   6       85.69       66.73     13.06 o 
 -14   1   6        0.21       12.35      5.91 o 
 -13   1   6      206.75      200.50     17.23 o 
 -12   1   6        7.61       13.34      5.65 o 
 -11   1   6      722.77      768.53     19.58 o 
 -10   1   6        5.52        4.12      3.13 o 
  -9   1   6      120.31      102.36      7.89 o 
  -8   1   6        6.68       11.53      3.12 o 
  -7   1   6     1450.53     1400.42     57.03 o 
  -6   1   6       55.84       46.29      5.77 o 
  -5   1   6     4128.96     4241.19     54.65 o 
  -4   1   6       65.60       63.47      4.37 o 
  -3   1   6     1603.18     1529.25     11.37 o 
  -2   1   6     4269.26     4168.96     23.42 o 
  -1   1   6     1624.69     1582.67     15.39 o 
   0   1   6       45.44       50.07      5.73 o 
   1   1   6        2.70        5.05      5.20 o 
   2   1   6      191.56      157.75      8.89 o 
   3   1   6      201.88      239.68      7.40 o 
   4   1   6        6.54       13.64      2.69 o 
   5   1   6       40.76       37.65      5.19 o 
   6   1   6     1737.00     1726.37     19.87 o 
   7   1   6      294.65      271.27     16.36 o 
   8   1   6      307.53      317.51     13.88 o 
   9   1   6       74.52       72.10      6.73 o 
  10   1   6       64.42       70.13     12.65 o 
  11   1   6      429.34      502.63     26.05 o 
  12   1   6        2.47        4.97      7.92 o 
  13   1   6      184.75      216.26     23.53 o 
  14   1   6        0.50        1.97      6.08 o 
 -14   2   6        8.48       11.76      5.79 o 
 -13   2   6        2.13       -3.64      5.89 o 
 -12   2   6      116.81      122.19     15.15 o 
 -11   2   6        3.45        2.75      6.19 o 
 -10   2   6      116.65      118.18     12.39 o 
  -9   2   6        0.35       -6.54      6.70 o 
  -8   2   6       38.51       37.74      5.52 o 
  -7   2   6      132.47      136.24     12.81 o 
  -6   2   6      273.05      275.96     12.61 o 
  -5   2   6      441.98      385.55     15.56 o 
  -4   2   6     2329.41     2423.41     94.96 o 
  -3   2   6     2224.22     2240.85     38.13 o 
  -1   2   6     1580.94     1488.57     18.32 o 
   0   2   6      451.98      531.08      8.75 o 
   1   2   6     5794.49     5695.58     42.68 o 
   2   2   6        0.06        5.97      3.29 o 
   3   2   6     2381.23     2312.81     37.55 o 
   4   2   6       26.72       34.00      4.15 o 
   5   2   6     1586.59     1597.86     20.55 o 
   6   2   6        2.23       13.78      3.23 o 
   7   2   6     1632.00     1736.42     30.84 o 
   8   2   6       24.48       23.27      4.31 o 
   9   2   6        6.44        6.43      3.34 o 
  10   2   6        8.11        6.58      3.96 o 
  11   2   6       23.00       31.13      8.76 o 
  12   2   6       95.48       86.67     11.22 o 
  13   2   6       11.23       14.62      6.70 o 
 -13   3   6        0.85        0.82      6.37 o 
 -12   3   6        1.28        0.94      8.66 o 
 -11   3   6        4.70       13.45      6.01 o 
 -10   3   6       14.64       27.55     10.73 o 
  -9   3   6       54.46       53.33      9.55 o 
  -8   3   6       37.25       29.41      6.93 o 
  -7   3   6        3.26        6.41      7.67 o 
  -6   3   6      479.54      477.52     17.33 o 
  -5   3   6       65.40       73.14     11.92 o 
  -4   3   6      602.18      725.77     88.50 o 
  -3   3   6      110.31       95.13      9.00 o 
  -2   3   6     1623.66     1516.26     16.15 o 
  -1   3   6      767.51      856.12     26.12 o 
   0   3   6     2630.50     2567.45     26.98 o 
   1   3   6      925.83     1033.96     18.39 o 
   2   3   6     2827.68     2948.86     28.06 o 
   3   3   6       34.76       37.17      4.49 o 
   4   3   6     2995.46     3143.23     38.99 o 
   5   3   6      207.99      249.10     12.39 o 
   6   3   6     1637.12     1641.47     17.94 o 
   7   3   6        3.19        7.41      3.52 o 
   8   3   6      926.97     1013.21     23.50 o 
   9   3   6      273.13      283.38     15.83 o 
  10   3   6      179.48      181.31     17.58 o 
  11   3   6       56.01       50.02      8.63 o 
  12   3   6       30.56       21.68     16.29 o 
  13   3   6        0.59       -1.99     17.68 o 
 -12   4   6       47.80       46.65      9.54 o 
 -11   4   6        2.54       14.86      7.90 o 
 -10   4   6      265.14      227.70     27.52 o 
  -9   4   6       10.37       12.27      7.00 o 
  -8   4   6      547.40      543.25     35.38 o 
  -7   4   6       89.25      101.06     11.96 o 
  -6   4   6      237.73      241.03     20.30 o 
  -5   4   6      260.64      292.02     27.68 o 
  -4   4   6      293.23      332.43     35.62 o 
  -3   4   6       17.04        8.48     12.09 o 
  -2   4   6       43.48       34.32     10.08 o 
  -1   4   6     1080.73     1101.24     18.60 o 
   0   4   6      306.95      356.27     11.48 o 
   1   4   6     2198.85     2358.05     34.11 o 
   2   4   6       79.78      102.00      8.26 o 
   3   4   6      874.87      925.79     18.93 o 
   4   4   6       20.62       28.88      4.72 o 
   5   4   6     1015.43     1016.53     23.99 o 
   6   4   6       63.24       63.19      6.37 o 
   7   4   6      686.68      785.10     30.92 o 
   8   4   6      526.36      553.91     19.43 o 
   9   4   6      344.76      345.84     15.62 o 
  10   4   6      152.82      150.61     15.44 o 
  11   4   6       31.03       14.19     11.03 o 
  12   4   6       78.91       60.34     17.07 o 
 -11   5   6       68.10       72.78     11.43 o 
 -10   5   6        0.15       17.85      7.85 o 
  -9   5   6      218.97      259.67     22.49 o 
  -8   5   6      110.31      104.76     11.47 o 
  -7   5   6      352.59      398.21     36.11 o 
  -6   5   6       79.93       70.58     11.01 o 
  -5   5   6      220.85      266.43     15.66 o 
  -4   5   6        0.13       26.94     15.30 o 
  -3   5   6      671.36      760.74     33.28 o 
  -2   5   6       30.67       21.69      6.33 o 
  -1   5   6       66.76       57.31      8.66 o 
   0   5   6      166.28      166.02     12.77 o 
   1   5   6      169.23      155.46     10.68 o 
   2   5   6       87.18       74.80      7.44 o 
   3   5   6       32.29       33.19      5.40 o 
   4   5   6      129.99      127.61     10.29 o 
   5   5   6       44.97       46.91      6.11 o 
   6   5   6       11.12       13.32      4.33 o 
   7   5   6      250.04      267.45     15.90 o 
   8   5   6       15.01       31.87      6.56 o 
   9   5   6       50.00       44.81      9.54 o 
  10   5   6        2.57        2.72     10.18 o 
  -9   6   6        0.12        2.47      8.83 o 
  -8   6   6       36.23       29.32      9.66 o 
  -7   6   6        0.93        1.96     12.93 o 
  -6   6   6       37.20       29.31     13.71 o 
  -5   6   6        0.89       19.00      7.93 o 
  -4   6   6       91.90      109.28     17.93 o 
  -3   6   6       39.22       51.19     10.22 o 
  -2   6   6      119.87      116.65     15.66 o 
  -1   6   6       14.89       13.08      9.49 o 
   0   6   6       46.40       44.24     10.45 o 
   1   6   6      103.90       84.18      8.30 o 
   2   6   6       23.96       12.71      4.55 o 
   3   6   6       91.45       90.42      9.47 o 
   4   6   6        0.04        9.70      6.21 o 
   5   6   6        1.26        7.85      5.99 o 
   6   6   6        7.83       10.81      5.35 o 
   7   6   6        7.49       20.94      6.53 o 
   8   6   6        4.26       11.08      5.21 o 
  -5   7   6        0.66       10.64      7.73 o 
  -4   7   6       40.53       31.98      9.00 o 
  -3   7   6       11.49       23.19      9.05 o 
  -2   7   6       49.25       64.59     14.49 o 
  -1   7   6        3.21        6.99     11.13 o 
   0   7   6       86.70      114.73     16.40 o 
   1   7   6        1.93        7.39      7.96 o 
   2   7   6       91.76      120.67     22.41 o 
   3   7   6        1.20       16.85     12.04 o 
   4   7   6       76.75       67.08     12.48 o 
   5   7   6        0.96       -0.46      6.45 o 
 -13   0   7      138.55       94.23     25.46 o 
 -11   0   7      179.75      167.80     21.27 o 
  -9   0   7      238.94      234.34     27.13 o 
  -7   0   7      119.95      142.88     17.55 o 
  -5   0   7      802.50      868.08     25.00 o 
  -3   0   7       10.20       -3.00      3.61 o 
  -1   0   7      985.79      856.12     27.79 o 
   1   0   7     5558.50     5389.17     44.91 o 
   5   0   7     1686.03     1439.79     44.38 o 
   7   0   7     2232.78     2355.37     44.94 o 
   9   0   7      567.78      674.09     47.41 o 
  11   0   7      351.92      404.45     87.03 o 
  13   0   7      259.62      244.99     42.21 o 
 -14   1   7       36.04       25.13      8.13 o 
 -13   1   7       43.97       45.43      9.15 o 
 -12   1   7       93.79       80.86     11.37 o 
 -11   1   7      183.80      165.91     15.45 o 
 -10   1   7       99.24       86.40      7.49 o 
  -9   1   7      400.79      393.12     23.54 o 
  -8   1   7       17.50       16.75      5.85 o 
  -7   1   7      638.35      623.80     15.32 o 
  -6   1   7      957.12     1015.21     14.19 o 
  -5   1   7     6122.00     6741.84     60.80 o 
  -3   1   7     1156.17     1210.54     18.67 o 
  -2   1   7      263.25      222.75      7.85 o 
  -1   1   7     1173.74     1181.05     13.85 o 
   0   1   7     1513.32     1445.25     12.28 o 
   1   1   7     2260.27     2293.51     15.70 o 
   2   1   7     3986.14     3999.07     21.11 o 
   3   1   7      212.94      223.30      6.45 o 
   4   1   7       80.37       55.62      5.64 o 
   5   1   7      162.69      167.55      8.09 o 
   6   1   7     1248.30     1218.76     15.91 o 
   7   1   7      257.13      255.36     10.61 o 
   8   1   7      451.93      461.74     12.93 o 
   9   1   7        1.04       10.86      3.96 o 
  10   1   7      174.89      181.40     17.53 o 
  11   1   7      191.71      163.82     18.19 o 
  12   1   7      284.25      292.66     22.31 o 
  13   1   7       13.29       22.65      6.76 o 
  14   1   7       87.11       74.84      9.20 o 
 -13   2   7       20.67       20.78      6.84 o 
 -12   2   7      128.40      113.06     14.41 o 
 -11   2   7        1.30        4.64      5.12 o 
 -10   2   7      546.64      608.46     33.03 o 
  -9   2   7        7.32        9.20      5.24 o 
  -8   2   7      650.67      681.64     24.91 o 
  -7   2   7       71.69       87.21      8.24 o 
  -6   2   7     2682.75     2829.83     48.61 o 
  -5   2   7     1671.41     1742.94     38.12 o 
  -4   2   7    13098.78    13909.54    161.73 o 
  -3   2   7      626.18      701.11     15.08 o 
  -2   2   7     1584.76     1584.76     16.64 o 
  -1   2   7      113.06      106.59      5.05 o 
   0   2   7     2648.14     2698.77     25.22 o 
   1   2   7      391.24      395.12     10.83 o 
   2   2   7      889.39      923.37     16.58 o 
   3   2   7      137.34      127.22      9.43 o 
   4   2   7       33.93       38.72      4.60 o 
   5   2   7      541.60      479.17     13.73 o 
   6   2   7        3.04        6.85      4.46 o 
   7   2   7       19.31       19.24      4.23 o 
   8   2   7        0.80       -1.75      4.07 o 
   9   2   7       76.96       68.73      9.21 o 
  10   2   7      549.83      467.41     52.78 o 
  11   2   7      111.25      107.87     11.19 o 
  12   2   7      162.50      155.18     15.61 o 
  13   2   7       31.43       20.61     10.14 o 
 -13   3   7       50.78       40.78     12.17 o 
 -12   3   7        1.64       12.40      7.99 o 
 -11   3   7      240.75      280.39     24.33 o 
 -10   3   7       48.84       49.21      9.07 o 
  -9   3   7      506.14      529.73     30.71 o 
  -8   3   7       17.18       35.48      9.16 o 
  -7   3   7      710.79      769.11     29.86 o 
  -6   3   7       12.04       12.39      6.00 o 
  -5   3   7     1087.55     1180.57    122.75 o 
  -4   3   7        0.09       12.39      6.61 o 
  -3   3   7     2387.14     2504.68     42.14 o 
  -2   3   7      120.53      108.43      6.81 o 
  -1   3   7     2041.03     2045.76     29.13 o 
   0   3   7       83.04       69.72      6.19 o 
   1   3   7      421.11      348.84     10.11 o 
   2   3   7       33.42       48.77      3.87 o 
   3   3   7      194.65      199.41      8.34 o 
   4   3   7        3.37       -1.16      9.01 o 
   5   3   7       14.34       13.65      3.77 o 
   6   3   7      118.68      111.77      9.63 o 
   7   3   7      469.56      441.51     21.97 o 
   8   3   7        3.13        2.49      5.61 o 
   9   3   7      170.83      154.22     13.52 o 
  10   3   7        3.41        9.91      5.59 o 
  11   3   7      184.43      143.14     17.13 o 
  12   3   7       11.61        8.10      8.34 o 
  13   3   7       51.75       43.97     11.94 o 
 -12   4   7       16.49       16.06      6.07 o 
 -11   4   7        5.22        7.40      7.94 o 
 -10   4   7      190.06      216.34     20.39 o 
  -9   4   7       18.15       26.30      7.50 o 
  -8   4   7      295.29      322.72     23.64 o 
  -7   4   7        0.01       13.52      8.60 o 
  -6   4   7       81.83       95.22     19.86 o 
  -5   4   7      210.38      222.54     19.29 o 
  -4   4   7      124.46      142.15     14.27 o 
  -3   4   7      244.17      254.81     22.43 o 
  -2   4   7      429.54      460.67     14.23 o 
  -1   4   7      221.67      217.39     10.23 o 
   0   4   7      267.47      248.18     11.19 o 
   1   4   7      563.88      557.35     12.87 o 
   2   4   7      341.20      346.81     17.00 o 
   3   4   7      463.58      541.99     14.84 o 
   4   4   7        4.15       10.45      5.08 o 
   5   4   7      417.20      433.70     13.93 o 
   6   4   7       58.03       46.09      5.69 o 
   7   4   7      189.47      177.21     11.21 o 
   8   4   7      102.30       91.54      8.28 o 
   9   4   7      112.19      112.51     10.96 o 
  10   4   7        1.66        1.32      4.34 o 
  11   4   7        1.63       17.16      9.63 o 
  12   4   7        6.27       -2.14     11.79 o 
 -10   5   7        2.37       -5.66     12.85 o 
  -9   5   7        3.78        2.93     13.72 o 
  -8   5   7        0.63        8.44     11.27 o 
  -7   5   7        0.15       21.47      9.48 o 
  -6   5   7        1.52       -3.63     12.18 o 
  -5   5   7       26.97       37.12      9.47 o 
  -4   5   7       64.21       67.56     10.42 o 
  -3   5   7      222.46      229.42     18.42 o 
  -2   5   7      511.08      538.32     23.40 o 
  -1   5   7       99.65       88.46      8.14 o 
   0   5   7      901.90      923.40     15.26 o 
   1   5   7       50.24       56.46     10.00 o 
   2   5   7      308.16      328.95     12.25 o 
   3   5   7      215.47      200.73     10.39 o 
   4   5   7      252.37      256.27     12.04 o 
   5   5   7       18.11       27.30      5.55 o 
   6   5   7      382.23      421.33     14.34 o 
   7   5   7       17.93       17.20      4.78 o 
   8   5   7      152.47      154.25     11.55 o 
   9   5   7        5.56        5.36      5.92 o 
  10   5   7       82.77       91.98     22.12 o 
  -8   6   7       69.69       69.37     12.17 o 
  -7   6   7        3.05       13.81      6.48 o 
  -6   6   7       92.87      104.35     13.40 o 
  -5   6   7       16.55       25.92     15.62 o 
  -4   6   7       19.55       26.90      6.64 o 
  -3   6   7       95.29       77.12     12.03 o 
  -2   6   7        0.35       10.31      6.57 o 
  -1   6   7      412.65      415.26     25.43 o 
   0   6   7        0.09       -2.33      8.58 o 
   1   6   7      195.81      201.01     13.29 o 
   2   6   7       16.44       14.00      4.31 o 
   3   6   7      155.73      167.81     12.57 o 
   4   6   7       21.40       19.06      3.86 o 
   5   6   7      229.11      240.66     18.57 o 
   6   6   7        1.02        4.45     10.93 o 
   7   6   7      139.14      177.22     13.75 o 
   8   6   7        1.90       -2.19      9.39 o 
  -5   7   7       44.13       46.19     12.17 o 
  -4   7   7        4.29       10.70      5.43 o 
  -3   7   7       34.84       29.66      9.20 o 
  -2   7   7        9.14        5.96      6.71 o 
  -1   7   7       40.53       30.86      9.01 o 
   0   7   7       38.66       27.23      9.91 o 
   1   7   7       23.62       24.77     11.07 o 
   2   7   7       42.29       50.34     13.81 o 
   3   7   7        1.28       12.73      7.10 o 
   4   7   7       64.26       33.25     15.60 o 
   5   7   7        0.18        5.50      7.21 o 
 -14   0   8       84.74       85.45     33.16 o 
 -12   0   8      378.61      328.90     50.14 o 
 -10   0   8     1199.31     1329.63     26.81 o 
  -8   0   8     1928.48     2075.86     30.27 o 
  -6   0   8     6755.55     7437.43     96.36 o 
  -4   0   8     6985.56     6702.57     76.83 o 
  -2   0   8     1117.07     1032.47     18.80 o 
   0   0   8     2869.20     2698.73     34.29 o 
   2   0   8     1153.33     1378.87     21.24 o 
   4   0   8      152.96      136.45     15.81 o 
   6   0   8       34.29       31.39      7.13 o 
   8   0   8       62.92      107.50     17.02 o 
  10   0   8      128.16      130.04     16.82 o 
  12   0   8       99.33      118.31     19.81 o 
  14   0   8       71.27       67.29     12.83 o 
 -14   1   8        4.77       22.25     13.29 o 
 -13   1   8      124.65      109.31     15.25 o 
 -12   1   8       18.64       24.23      5.24 o 
 -11   1   8      484.93      447.36     46.37 o 
 -10   1   8       21.08       14.59      3.77 o 
  -9   1   8      878.33      928.30     20.35 o 
  -8   1   8       56.21       60.76      5.06 o 
  -7   1   8     1239.79     1230.18     21.41 o 
  -6   1   8     1160.24     1245.70     22.04 o 
  -5   1   8     4883.35     5035.40     45.71 o 
  -4   1   8      120.73      137.28      7.29 o 
  -3   1   8     2507.37     2403.31     26.68 o 
  -2   1   8      968.10     1011.60     16.13 o 
  -1   1   8     2235.09     2187.70     21.14 o 
   0   1   8     4484.99     4671.85     29.73 o 
   1   1   8     1633.72     1579.41     16.19 o 
   2   1   8     1038.93      998.99     21.39 o 
   3   1   8      363.12      319.64      8.48 o 
   4   1   8       52.53       41.13      5.40 o 
   5   1   8      587.80      576.13     13.76 o 
   6   1   8       86.31       74.97      9.88 o 
   7   1   8      511.38      500.50     16.43 o 
   8   1   8      832.91      880.72     33.78 o 
   9   1   8       77.22       80.60      9.63 o 
  10   1   8      103.91      110.84     12.62 o 
  11   1   8      136.12      132.96     12.82 o 
  12   1   8       76.48       65.65     10.54 o 
  13   1   8       21.89       30.61      6.75 o 
  14   1   8       25.28       28.84      6.98 o 
 -13   2   8        8.19       19.70      7.02 o 
 -12   2   8       91.94       88.68     12.39 o 
 -11   2   8      158.69      149.96     15.31 o 
 -10   2   8       52.84       54.66      7.51 o 
  -9   2   8       80.08       96.85     11.89 o 
  -8   2   8       22.21       32.44      6.86 o 
  -7   2   8       42.57       45.37      8.39 o 
  -6   2   8      733.59      700.56     27.15 o 
  -5   2   8        4.97       -0.80      9.55 o 
  -4   2   8       12.41       17.26      9.82 o 
  -3   2   8      172.85      164.87      5.03 o 
  -2   2   8      513.56      468.04     15.30 o 
  -1   2   8     2478.13     2619.33     37.61 o 
   0   2   8     1168.86     1219.21     20.40 o 
   1   2   8      760.57      664.99     14.79 o 
   2   2   8       46.98       50.28      6.21 o 
   3   2   8     1450.92     1354.37     16.38 o 
   4   2   8      246.44      239.94      7.72 o 
   5   2   8     1660.40     1633.92     23.15 o 
   6   2   8     1214.82     1224.25     23.10 o 
   7   2   8      185.78      205.37     15.59 o 
   8   2   8        0.62        3.19     10.29 o 
   9   2   8      514.54      484.50     14.58 o 
  10   2   8        8.07        7.79      7.10 o 
  11   2   8      100.19       95.99     10.28 o 
  12   2   8        0.94       -3.05      6.53 o 
  13   2   8      102.39       94.19     12.04 o 
 -13   3   8       16.81        7.17      6.14 o 
 -12   3   8       91.50       86.91     10.78 o 
 -11   3   8        8.57       13.73      7.31 o 
 -10   3   8      296.49      304.19     22.67 o 
  -9   3   8       87.43       93.66     11.14 o 
  -8   3   8      176.63      196.31     29.72 o 
  -7   3   8        0.92        8.29      6.91 o 
  -6   3   8      276.56      279.64     27.73 o 
  -5   3   8      558.26      583.55     31.80 o 
  -4   3   8        0.94        6.58      8.68 o 
  -3   3   8      286.26      320.58     24.64 o 
  -2   3   8      345.32      323.53     10.37 o 
  -1   3   8       20.45       21.36      2.92 o 
   0   3   8      849.58      826.49     13.66 o 
   1   3   8      379.34      422.47     13.81 o 
   2   3   8      755.14      764.03     25.41 o 
   3   3   8       94.04       96.07      6.82 o 
   4   3   8      691.13      707.50     31.09 o 
   5   3   8       49.46       53.56      4.95 o 
   6   3   8     1014.07     1059.90     22.44 o 
   7   3   8       71.59       63.77      7.52 o 
   8   3   8      224.00      237.72     17.06 o 
   9   3   8        0.73       -4.41      4.41 o 
  10   3   8      309.14      301.22     30.50 o 
  11   3   8       12.68        8.47      5.21 o 
  12   3   8      305.12      286.94     38.69 o 
 -12   4   8        7.67       10.38      7.45 o 
 -11   4   8       47.26       39.83     12.98 o 
 -10   4   8       97.99      112.99     14.20 o 
  -9   4   8      109.40      101.28      9.71 o 
  -8   4   8      237.99      282.15     22.95 o 
  -7   4   8        3.75      -11.79     14.20 o 
  -6   4   8      857.10      874.04     28.02 o 
  -5   4   8      338.49      326.47     36.19 o 
  -4   4   8      975.34     1074.59     25.65 o 
  -3   4   8        0.13        9.17     17.63 o 
  -2   4   8      633.05      617.50     28.20 o 
  -1   4   8      250.49      236.77     13.45 o 
   0   4   8      164.35      134.45     10.13 o 
   1   4   8       89.58       88.16      7.36 o 
   2   4   8      225.89      223.64     11.34 o 
   3   4   8      332.34      349.13     13.01 o 
   4   4   8        5.72       19.03      4.65 o 
   5   4   8      929.82      937.61     20.20 o 
   6   4   8       88.22       71.83      6.48 o 
   7   4   8      284.20      311.49     12.39 o 
   8   4   8       63.59       58.83      6.12 o 
   9   4   8      172.58      166.72     16.22 o 
  10   4   8       10.04        7.30      7.24 o 
  11   4   8      213.79      234.41     39.08 o 
 -10   5   8        0.15        4.92      9.54 o 
  -9   5   8      106.56      101.85     14.92 o 
  -8   5   8        0.01       16.24      8.79 o 
  -7   5   8      281.67      324.91     23.45 o 
  -6   5   8       27.49       31.59      8.92 o 
  -5   5   8      685.70      690.56     31.49 o 
  -4   5   8        8.80       16.15      8.81 o 
  -3   5   8      319.47      356.33     36.53 o 
  -2   5   8        2.57       12.94     15.38 o 
  -1   5   8      569.83      573.92     20.44 o 
   0   5   8        0.04       14.79      4.07 o 
   1   5   8      484.32      484.80     17.48 o 
   2   5   8       61.85       60.95      6.36 o 
   3   5   8      122.30      138.42      8.82 o 
   4   5   8      210.94      198.83     12.51 o 
   5   5   8        1.16       -1.30      5.69 o 
   6   5   8      124.95      115.68      8.87 o 
   7   5   8       38.04       28.93      7.01 o 
   8   5   8        0.58        3.03      6.32 o 
   9   5   8        0.17       -3.61     10.04 o 
  10   5   8        9.94       28.90      9.65 o 
  -8   6   8       71.44      105.40     14.28 o 
  -7   6   8        8.48       13.04      9.68 o 
  -6   6   8       88.96       69.53     15.59 o 
  -5   6   8        2.18       16.20      8.01 o 
  -4   6   8      165.42      186.70     17.25 o 
  -3   6   8        2.16        4.63      8.03 o 
  -2   6   8      242.80      235.11     20.09 o 
  -1   6   8        0.10        6.66      7.32 o 
   0   6   8      165.11      172.22     15.05 o 
   1   6   8       13.92       23.57      5.52 o 
   2   6   8      126.55      127.30     10.22 o 
   3   6   8       18.81       12.71      4.38 o 
   4   6   8       33.50       29.01      5.76 o 
   5   6   8       16.70       14.76      5.22 o 
   6   6   8        9.13       15.07      6.62 o 
   7   6   8        9.70       19.65      6.69 o 
   8   6   8        0.26        5.15      9.11 o 
  -5   7   8        1.03       -4.44     11.85 o 
  -4   7   8       18.97       36.17      8.32 o 
  -3   7   8       36.55       33.36      8.61 o 
  -2   7   8        2.06       -4.73      9.11 o 
  -1   7   8        1.73        4.55      9.32 o 
   0   7   8       23.75       26.95     15.17 o 
   1   7   8       14.67       14.85      7.09 o 
   2   7   8       37.75       35.25     10.98 o 
   3   7   8        8.87       -7.07     17.31 o 
   4   7   8       33.95       32.23      9.87 o 
   5   7   8        1.76       20.54     12.66 o 
 -13   0   9      159.03       95.69     36.69 o 
 -11   0   9      906.72      922.41     36.69 o 
  -9   0   9      128.45      122.33     18.28 o 
  -7   0   9      443.05      400.24     16.53 o 
  -5   0   9      270.53      266.62     15.03 o 
  -3   0   9        0.84        8.78      9.05 o 
  -1   0   9       45.50       52.87      6.04 o 
   1   0   9      225.01      269.23      8.70 o 
   3   0   9      273.67      219.34     31.01 o 
   5   0   9     1184.69     1114.89     37.49 o 
   7   0   9     1112.85     1096.61     46.09 o 
   9   0   9      394.32      449.74     70.15 o 
  11   0   9      197.04      213.99     38.44 o 
  13   0   9      303.81      352.39     57.23 o 
 -14   1   9       25.71       23.04     10.01 o 
 -13   1   9        0.97        3.68      5.72 o 
 -12   1   9      272.61      248.16     31.65 o 
 -11   1   9       58.26       61.01      8.41 o 
 -10   1   9      390.86      358.29     38.18 o 
  -9   1   9      187.73      163.64     16.69 o 
  -8   1   9       54.67       45.91      4.26 o 
  -7   1   9      449.55      487.86     20.97 o 
  -6   1   9        1.29        5.41      5.70 o 
  -5   1   9      438.79      419.65     12.25 o 
  -4   1   9       52.65       53.68      3.74 o 
  -3   1   9     1948.39     2000.69     21.70 o 
  -2   1   9        2.79        5.17      3.00 o 
  -1   1   9      108.40      101.24      9.93 o 
   0   1   9     1486.37     1450.93     16.24 o 
   1   1   9     1242.56     1204.74     19.87 o 
   2   1   9      292.99      276.74      7.97 o 
   3   1   9      154.85      150.47      8.81 o 
   5   1   9       16.65        4.57      5.64 o 
   6   1   9      630.78      650.90     22.13 o 
   7   1   9      450.72      369.32     38.42 o 
   8   1   9      168.52      183.83     15.17 o 
   9   1   9       23.03       28.25      6.47 o 
  10   1   9       57.65       72.88     10.26 o 
  11   1   9        5.10       21.18      6.42 o 
  12   1   9      322.37      308.78     36.57 o 
  13   1   9        0.06       -0.69     10.99 o 
 -13   2   9       20.25       25.92      6.46 o 
 -12   2   9       57.65       54.07     12.12 o 
 -11   2   9      125.31      106.88     16.13 o 
 -10   2   9      182.36      197.94     22.81 o 
  -9   2   9       51.63       44.08      8.23 o 
  -8   2   9      120.53      129.98     13.21 o 
  -7   2   9       49.09       42.37      7.83 o 
  -6   2   9     1832.67     1886.95     53.06 o 
  -5   2   9        6.51        9.12      5.42 o 
  -4   2   9     3444.73     3549.56     34.75 o 
  -3   2   9      125.12      131.89      4.51 o 
  -2   2   9     6651.06     6882.55     59.43 o 
  -1   2   9        6.74       11.69      3.44 o 
   0   2   9     2581.32     2520.71     25.25 o 
   1   2   9      607.37      604.05     16.48 o 
   2   2   9     1279.16     1252.18     16.49 o 
   3   2   9      679.90      701.69     21.11 o 
   4   2   9      518.09      448.01     12.64 o 
   5   2   9      289.06      280.09     15.98 o 
   6   2   9      617.53      607.88     17.15 o 
   7   2   9      799.45      890.75     19.25 o 
   8   2   9      374.72      354.39     17.29 o 
   9   2   9        0.56        4.41     19.75 o 
  10   2   9       51.86       63.40      9.24 o 
  11   2   9       75.93       86.10     11.85 o 
  12   2   9        7.74       -6.24      7.03 o 
  13   2   9       99.69       97.69     10.14 o 
 -12   3   9        1.83        8.31     13.42 o 
 -11   3   9      152.49      151.66     18.69 o 
 -10   3   9        1.53        1.15      5.97 o 
  -9   3   9      424.88      429.62     26.66 o 
  -8   3   9        2.61       10.38      6.76 o 
  -7   3   9      602.69      659.91     45.35 o 
  -6   3   9       25.63       26.23     11.70 o 
  -5   3   9     2168.60     2336.81     33.26 o 
  -4   3   9       83.50       88.88     11.14 o 
  -3   3   9     1592.22     1650.00     36.88 o 
  -2   3   9      373.47      391.41     16.34 o 
  -1   3   9      929.09      866.38     16.10 o 
   0   3   9        1.68       12.16      4.10 o 
   1   3   9     2231.11     2257.61     30.93 o 
   2   3   9        2.35       14.66      6.94 o 
   3   3   9     1191.40     1163.00     20.60 o 
   4   3   9       28.65       23.69      5.81 o 
   5   3   9       76.93       80.07      6.57 o 
   6   3   9     1183.61     1207.64     24.89 o 
   7   3   9      637.35      624.81     26.28 o 
   8   3   9       12.19        7.67      5.31 o 
   9   3   9       27.76       27.06      9.31 o 
  10   3   9        1.03        9.19      8.87 o 
  11   3   9        2.33       11.24      8.56 o 
  12   3   9        0.05       17.12     11.48 o 
 -11   4   9       41.50       43.00     11.12 o 
 -10   4   9       34.24       33.25     10.73 o 
  -9   4   9       95.61      101.62     15.05 o 
  -8   4   9      280.32      304.49     25.48 o 
  -7   4   9      167.72      190.52     16.62 o 
  -6   4   9      759.11      871.93     45.35 o 
  -5   4   9       15.17       15.35      4.71 o 
  -4   4   9      240.01      261.09     20.60 o 
  -3   4   9        3.84       13.38      9.08 o 
  -2   4   9       80.65       90.05     10.81 o 
  -1   4   9      341.48      338.50     13.62 o 
   0   4   9      720.73      642.61     17.31 o 
   1   4   9       67.60       62.19      7.19 o 
   2   4   9      484.44      483.92     14.01 o 
   3   4   9       41.37       44.25      5.22 o 
   4   4   9      235.79      225.05     15.31 o 
   5   4   9       22.06       18.13      4.70 o 
   6   4   9        5.04        5.74      6.21 o 
   7   4   9       87.22       96.06      7.74 o 
   8   4   9      103.06       94.12      9.92 o 
   9   4   9      135.66      150.59     13.61 o 
  10   4   9       27.68       36.11      9.12 o 
  11   4   9      116.45      164.80     30.35 o 
 -10   5   9       66.34       94.70     16.35 o 
  -9   5   9        7.13        0.56     11.38 o 
  -8   5   9      112.37      136.56     17.63 o 
  -7   5   9        1.12       16.32      7.57 o 
  -6   5   9       47.83       54.61     12.64 o 
  -5   5   9       25.13       18.23      7.72 o 
  -4   5   9       45.78       41.90      9.74 o 
  -3   5   9        0.18       -3.30      8.14 o 
  -2   5   9      181.91      182.07     15.80 o 
  -1   5   9       29.08       36.58      8.42 o 
   0   5   9      386.18      396.15     23.77 o 
   1   5   9      132.47      105.05      8.49 o 
   2   5   9      185.86      186.89     11.05 o 
   3   5   9       14.98       10.16      4.81 o 
   4   5   9       86.36       95.92      7.65 o 
   5   5   9       48.69       42.47      5.33 o 
   6   5   9      149.42      154.67     10.49 o 
   7   5   9       15.96       14.66      4.86 o 
   8   5   9      196.72      210.23     17.55 o 
   9   5   9       40.27       13.33     10.91 o 
  10   5   9       79.35       66.96     21.03 o 
  -8   6   9        8.98       20.83      9.34 o 
  -7   6   9       20.21       13.41      9.33 o 
  -6   6   9       62.46       59.59     21.24 o 
  -5   6   9       21.55       13.41      7.78 o 
  -4   6   9       61.87       70.71     11.56 o 
  -3   6   9        0.03       16.17      5.76 o 
  -2   6   9       63.84       96.25     15.34 o 
  -1   6   9       33.17       32.89      8.88 o 
   0   6   9       51.30       42.21      9.59 o 
   1   6   9      113.37      103.69     11.08 o 
   2   6   9       27.68       20.34      5.62 o 
   3   6   9       41.57       40.42      8.16 o 
   4   6   9        1.12        8.43      4.51 o 
   5   6   9       55.26       58.07     10.24 o 
   6   6   9        0.43        3.24      6.62 o 
   7   6   9       61.54       52.92      9.54 o 
   8   6   9        0.34        2.41     10.51 o 
  -4   7   9        1.44       -5.43      6.51 o 
  -3   7   9       27.81       42.90      8.15 o 
  -2   7   9        3.86        5.99      9.14 o 
  -1   7   9       68.65       79.47     14.06 o 
   0   7   9        0.28        8.65     12.26 o 
   1   7   9       37.24       41.01     11.19 o 
   2   7   9        1.90       -3.75      7.41 o 
   3   7   9       59.32       44.17     12.50 o 
   4   7   9       13.35       24.01     18.35 o 
 -12   0  10       62.94       58.75     18.71 o 
 -10   0  10      338.73      374.60     27.93 o 
  -8   0  10      278.84      291.46     17.76 o 
  -6   0  10     1831.44     1956.71     39.01 o 
  -4   0  10     4403.15     4648.72     57.17 o 
  -2   0  10     7345.06     7523.16     89.97 o 
   0   0  10     7108.78     7289.75     85.74 o 
   2   0  10    10761.12    11241.09    159.89 o 
   4   0  10      123.60      100.48     12.18 o 
   6   0  10     1450.71     1357.83    121.77 o 
   8   0  10      380.30      414.41     36.56 o 
  10   0  10      103.46       98.22     18.43 o 
  12   0  10        1.68        5.72      7.07 o 
 -13   1  10        0.05       -3.80      8.44 o 
 -12   1  10       80.34       86.36     11.29 o 
 -11   1  10      139.45      142.59     16.94 o 
 -10   1  10      101.16       82.39     10.73 o 
  -9   1  10       16.24       18.07      3.51 o 
  -8   1  10       11.96       13.51      2.82 o 
  -7   1  10      224.43      218.64      9.87 o 
  -6   1  10      262.50      246.03     12.79 o 
  -5   1  10     3338.16     3462.48     64.94 o 
  -4   1  10     2638.02     2762.50     27.41 o 
  -3   1  10     4285.79     4261.29     52.06 o 
  -2   1  10      109.78      113.65      7.88 o 
  -1   1  10     3131.37     3151.88     34.08 o 
   0   1  10      108.95      116.46      8.04 o 
   1   1  10     4580.45     4694.29     40.24 o 
   2   1  10      147.89      178.09      6.68 o 
   3   1  10     1835.50     1830.94     18.55 o 
   4   1  10      248.99      215.17     11.99 o 
   5   1  10     1826.67     1799.52     33.01 o 
   6   1  10      280.96      295.45     22.69 o 
   7   1  10      948.64      991.66     64.67 o 
   8   1  10       23.50       42.59      8.06 o 
   9   1  10       52.90       65.90      8.39 o 
  10   1  10      283.98      257.03     24.34 o 
  11   1  10        8.13       26.53     22.45 o 
  12   1  10      130.48      102.26     13.99 o 
  13   1  10        0.92       13.62      6.72 o 
 -13   2  10       93.99       71.91     10.21 o 
 -12   2  10       10.27        0.32      6.43 o 
 -11   2  10      344.43      308.16     36.79 o 
 -10   2  10        4.13       -3.10      7.82 o 
  -9   2  10      184.15      217.38     18.69 o 
  -8   2  10      129.02      124.86     12.48 o 
  -7   2  10        3.88       14.05      8.40 o 
  -6   2  10        8.91        3.84      7.76 o 
  -5   2  10      323.58      337.11     25.03 o 
  -4   2  10     1077.48     1108.51     17.47 o 
  -3   2  10       13.72       17.33      5.55 o 
  -2   2  10      717.92      723.69     11.91 o 
  -1   2  10        0.68        4.51      6.41 o 
   0   2  10      200.17      165.58     10.35 o 
   1   2  10        0.51        0.40      3.87 o 
   2   2  10       66.50       72.42      5.68 o 
   3   2  10        3.78        7.75      6.66 o 
   4   2  10      825.47      808.87     13.07 o 
   5   2  10        1.39        6.20      4.12 o 
   6   2  10       21.36       31.40      8.14 o 
   7   2  10      195.57      222.26     10.67 o 
   8   2  10        7.52       13.66      9.45 o 
   9   2  10       91.80       79.33     11.78 o 
  10   2  10        1.64       13.03      5.79 o 
  11   2  10      422.55      427.39     47.14 o 
  12   2  10        0.29       -0.27      6.52 o 
  13   2  10      182.82      183.45     18.77 o 
 -12   3  10       86.38      107.13     13.48 o 
 -11   3  10        2.66        9.59      5.37 o 
 -10   3  10      317.76      322.36     37.89 o 
  -9   3  10       13.58       11.93      7.74 o 
  -8   3  10      386.66      407.51     23.83 o 
  -7   3  10      588.94      574.15     79.39 o 
  -6   3  10       18.15       28.30      8.96 o 
  -5   3  10       29.37       25.39      8.03 o 
  -4   3  10      443.19      454.72     27.73 o 
  -3   3  10      196.59      198.92     28.41 o 
  -2   3  10      115.91      109.06      7.93 o 
  -1   3  10        9.22       15.67      3.26 o 
   0   3  10        0.10       12.02      3.81 o 
   1   3  10       29.36       22.28      3.58 o 
   2   3  10       13.78       19.37      4.11 o 
   3   3  10      279.29      270.06     16.50 o 
   4   3  10       72.37       67.65      9.15 o 
   5   3  10       34.49       32.65      6.89 o 
   6   3  10       24.48       28.62      3.75 o 
   7   3  10      263.83      290.02     14.01 o 
   8   3  10      132.06      147.24      9.96 o 
   9   3  10       20.92       28.85      6.80 o 
  10   3  10      289.73      290.34     23.58 o 
  11   3  10        4.56        4.97      8.60 o 
  12   3  10      167.15      138.93     26.39 o 
 -11   4  10       64.87       48.27      9.96 o 
 -10   4  10       34.82       34.86     13.05 o 
  -9   4  10      198.95      223.10     29.66 o 
  -8   4  10      233.84      238.46     20.37 o 
  -7   4  10      264.01      293.45     23.40 o 
  -6   4  10      144.92      146.21     20.07 o 
  -5   4  10        1.08       14.17      9.12 o 
  -4   4  10      183.82      187.67     14.79 o 
  -3   4  10       73.01       87.52     12.78 o 
  -2   4  10      182.32      182.43     15.85 o 
  -1   4  10       57.12       55.14      7.91 o 
   0   4  10      440.32      402.72     16.00 o 
   1   4  10        0.02        6.46      3.68 o 
   2   4  10      362.68      340.37     14.05 o 
   3   4  10        4.36        2.24      2.84 o 
   4   4  10        1.99        3.75      3.09 o 
   5   4  10        0.59        6.86      4.32 o 
   6   4  10       95.14       99.79      8.14 o 
   7   4  10      262.38      245.56     11.79 o 
   8   4  10       28.89       35.37      6.30 o 
   9   4  10      114.40      120.22     13.64 o 
  10   4  10       38.10       35.55      7.34 o 
  11   4  10       61.08       34.85     14.91 o 
 -10   5  10       57.78       71.91     13.69 o 
  -9   5  10       69.31       68.37     11.33 o 
  -8   5  10       45.32       30.48     11.52 o 
  -7   5  10      254.15      266.09     23.68 o 
  -6   5  10        2.20       12.37     13.65 o 
  -5   5  10      102.08      134.00     15.61 o 
  -4   5  10       29.69       36.15      8.55 o 
  -3   5  10      152.64      160.93     19.66 o 
  -2   5  10        0.02        5.18     10.22 o 
  -1   5  10      274.93      300.60     16.50 o 
   0   5  10        1.73       -4.02      6.85 o 
   1   5  10      329.52      357.86     21.67 o 
   2   5  10        9.88       10.41      5.65 o 
   3   5  10      182.75      228.76     16.49 o 
   4   5  10        1.28        5.61      5.04 o 
   5   5  10       98.17      106.18      8.99 o 
   6   5  10       16.17       12.08      4.66 o 
   7   5  10       93.58      119.07     11.09 o 
   8   5  10        7.53        6.10      9.00 o 
   9   5  10      107.97      118.77     18.75 o 
  -7   6  10        0.10       12.59     11.28 o 
  -6   6  10      129.46      143.29     18.07 o 
  -5   6  10        0.36        4.31      6.41 o 
  -4   6  10      112.20      139.25     13.33 o 
  -3   6  10        0.01       17.60      7.02 o 
  -2   6  10      150.62      125.67     13.08 o 
  -1   6  10        4.02       17.82      6.81 o 
   0   6  10      253.68      271.93     18.16 o 
   1   6  10       18.35       11.15      4.95 o 
   2   6  10      158.14      160.89     14.08 o 
   3   6  10        9.39        6.09      7.20 o 
   4   6  10      150.99      130.95     10.43 o 
   5   6  10        0.82        5.69      5.44 o 
   6   6  10       97.53       95.93     12.61 o 
   7   6  10       14.82       16.59      7.43 o 
  -3   7  10        3.19        4.22      8.20 o 
  -2   7  10        1.95        0.54      9.75 o 
  -1   7  10       61.01       58.75     13.53 o 
   0   7  10        0.96        5.06      6.45 o 
   1   7  10       49.37       44.41     10.58 o 
   2   7  10        3.45        8.32      7.64 o 
   3   7  10       22.75       -7.61     11.74 o 
 -13   0  11       69.83       69.60     23.89 o 
 -11   0  11      288.98      386.33     48.57 o 
  -9   0  11      877.84      995.52     40.91 o 
  -7   0  11      682.72      641.73     17.11 o 
  -5   0  11     2309.95     2307.68     44.15 o 
  -3   0  11      281.93      250.39     15.88 o 
  -1   0  11      539.81      526.10     17.09 o 
   1   0  11      747.97      738.59     19.37 o 
   3   0  11       12.29        0.80     13.95 o 
   7   0  11      317.89      356.68     27.18 o 
   9   0  11       13.69       25.65     10.24 o 
  11   0  11      289.94      309.87     44.93 o 
  13   0  11      132.94       90.59     18.56 o 
 -13   1  11        0.86       14.87      9.09 o 
 -12   1  11      180.95      197.14     19.03 o 
 -11   1  11       25.56       12.88      7.71 o 
 -10   1  11      393.25      468.96     32.14 o 
  -9   1  11      179.40      156.61     12.11 o 
  -8   1  11      209.35      208.37     12.09 o 
  -7   1  11       87.12       72.88      8.23 o 
  -6   1  11      651.77      678.18     17.27 o 
  -5   1  11       52.40       54.11      6.79 o 
  -4   1  11      952.22      891.60     18.28 o 
  -3   1  11       17.98       13.01      3.78 o 
  -2   1  11      384.99      341.79     12.57 o 
  -1   1  11      597.82      515.70     14.33 o 
   0   1  11     1898.93     1871.04     26.48 o 
   1   1  11      565.55      532.28     12.38 o 
   2   1  11      137.03      158.31      6.92 o 
   3   1  11      318.58      302.28     10.07 o 
   4   1  11      480.02      462.73     20.51 o 
   5   1  11      149.74      137.01     13.45 o 
   6   1  11      202.36      216.43     13.58 o 
   7   1  11      254.97      273.40     43.58 o 
   8   1  11        0.83        8.61      9.50 o 
   9   1  11      317.41      286.00     31.04 o 
  10   1  11       71.65      101.05     13.90 o 
  11   1  11       13.72       16.31     10.33 o 
  12   1  11      105.43      102.14     16.86 o 
  13   1  11        0.29       19.39      7.97 o 
 -13   2  11       45.89       38.64      9.77 o 
 -12   2  11        8.32       14.72      6.43 o 
 -11   2  11      162.42      171.48     18.08 o 
 -10   2  11       34.03       46.46      9.48 o 
  -9   2  11       85.00       70.77     10.13 o 
  -8   2  11      243.04      284.82     16.45 o 
  -7   2  11      638.94      656.60     23.36 o 
  -6   2  11        5.48       29.86      8.11 o 
  -5   2  11      237.40      223.97     11.54 o 
  -4   2  11      549.16      497.46     13.32 o 
  -3   2  11      236.71      231.63      7.39 o 
  -2   2  11      916.18      916.24     15.55 o 
  -1   2  11     1311.62     1396.99     18.17 o 
   0   2  11     2250.10     2353.53     30.33 o 
   1   2  11        2.41       -0.21      4.05 o 
   2   2  11     4610.19     4699.43     39.91 o 
   3   2  11      250.70      280.66     16.21 o 
   4   2  11     1784.81     1772.40     27.68 o 
   5   2  11       59.15       57.42      6.64 o 
   6   2  11     1169.92     1252.13     24.63 o 
   7   2  11       16.60       -2.40      6.91 o 
   8   2  11      727.37      735.20     36.28 o 
   9   2  11        8.82       -0.18      8.89 o 
  10   2  11       77.85       79.75     11.47 o 
  11   2  11       36.62       41.54      6.43 o 
  12   2  11       45.85       39.22      9.63 o 
 -12   3  11        2.10       -3.35      9.61 o 
 -11   3  11        8.54       17.67      7.31 o 
 -10   3  11        1.56        9.27      7.97 o 
  -9   3  11       48.83       52.70      9.08 o 
  -8   3  11      102.46       96.82     12.86 o 
  -7   3  11      414.07      419.56     48.87 o 
  -6   3  11      455.87      480.51     57.85 o 
  -5   3  11      181.77      218.94     16.68 o 
  -4   3  11        1.16       17.21      6.15 o 
  -3   3  11      428.24      477.60     31.95 o 
  -2   3  11        2.27        5.97      1.93 o 
  -1   3  11     1242.48     1272.09     21.68 o 
   0   3  11       34.98       46.62      4.99 o 
   1   3  11     1101.94     1074.75     25.41 o 
   2   3  11        9.97       15.60      6.04 o 
   3   3  11      719.71      732.44     21.08 o 
   4   3  11      192.91      207.93      9.29 o 
   5   3  11     2484.05     2676.23     64.13 o 
   6   3  11      106.78       94.04     10.00 o 
   7   3  11      459.03      483.37     16.92 o 
   8   3  11       70.99       81.64     10.33 o 
   9   3  11      343.58      370.14     28.52 o 
  10   3  11       10.85        9.20      7.16 o 
  11   3  11      133.31      141.71     19.67 o 
  12   3  11        0.82       11.68     12.19 o 
 -11   4  11       44.82       42.89      9.32 o 
 -10   4  11        2.72       12.16      6.77 o 
  -9   4  11      140.08      164.00     23.19 o 
  -8   4  11      129.87      110.85     13.47 o 
  -7   4  11       11.13       41.42     12.59 o 
  -6   4  11      101.50      120.07     13.08 o 
  -5   4  11      333.53      401.40     33.85 o 
  -4   4  11       56.50       68.02     12.04 o 
  -3   4  11       96.50      110.03     11.04 o 
  -2   4  11      164.48      179.55     23.01 o 
  -1   4  11        6.02        6.96      4.07 o 
   0   4  11      209.01      214.36     12.84 o 
   1   4  11      140.96      126.57      8.64 o 
   2   4  11      191.15      221.70     12.53 o 
   3   4  11       93.94       75.74      6.46 o 
   4   4  11      281.01      274.75     14.91 o 
   5   4  11        0.19        6.10      8.73 o 
   6   4  11      484.32      483.08     24.06 o 
   7   4  11       15.54       18.14      5.85 o 
   8   4  11      159.64      187.85     18.98 o 
   9   4  11      154.30      148.84     14.68 o 
  10   4  11       57.13       49.64     10.36 o 
  11   4  11       77.90       59.21     16.23 o 
  -9   5  11        0.01       13.46      7.27 o 
  -8   5  11       99.65      118.85     16.24 o 
  -7   5  11        8.03       26.48     11.10 o 
  -6   5  11      244.10      303.64     35.05 o 
  -5   5  11        0.95        1.28     10.26 o 
  -4   5  11      268.72      244.66     21.14 o 
  -3   5  11        3.13       16.95     14.32 o 
  -2   5  11      188.31      206.18     25.07 o 
  -1   5  11       16.63       26.88      5.91 o 
   0   5  11       44.34       46.84      9.46 o 
   1   5  11       10.57       13.41      4.72 o 
   2   5  11       68.40       53.87      6.77 o 
   3   5  11       32.96       29.71      5.73 o 
   4   5  11        0.04        5.85      6.11 o 
   5   5  11       48.08       42.85      6.28 o 
   6   5  11       52.48       52.53      7.20 o 
   7   5  11       13.04       -4.93      9.68 o 
   8   5  11       85.59       74.85      9.39 o 
   9   5  11        1.54        5.30      8.29 o 
  -7   6  11       59.88       78.75     11.01 o 
  -6   6  11        2.42        6.04      9.76 o 
  -5   6  11       41.53       49.10      9.13 o 
  -4   6  11       21.00       22.48      6.71 o 
  -3   6  11      115.04      119.56     15.18 o 
  -2   6  11       21.11       31.27     14.46 o 
  -1   6  11       18.06       16.38      9.32 o 
   0   6  11      122.06      126.85     13.02 o 
   1   6  11        3.81       54.18    500.06 o 
   2   6  11       97.83       80.86     10.23 o 
   3   6  11        0.02        2.00      5.09 o 
   4   6  11       29.52       25.91      6.04 o 
   5   6  11        2.29       10.10      5.56 o 
   6   6  11       39.32       43.75      9.31 o 
   7   6  11       11.72        4.37      7.58 o 
  -2   7  11        7.40        1.74      8.79 o 
  -1   7  11       13.20       16.63      7.25 o 
   0   7  11        1.13       -8.64      8.64 o 
   1   7  11       63.21       76.79     15.87 o 
   2   7  11        0.50       -1.66      8.39 o 
 -12   0  12       72.01       88.98     22.55 o 
 -10   0  12       77.18       68.33      9.96 o 
  -8   0  12        0.39        7.39      5.68 o 
  -6   0  12        9.49       25.65      6.85 o 
  -4   0  12      309.39      306.79     33.45 o 
  -2   0  12      107.73       91.02     11.68 o 
   0   0  12     3681.92     3915.63     48.04 o 
   2   0  12     2051.24     1929.49     29.38 o 
   4   0  12     3078.43     3202.20    136.89 o 
   6   0  12     1804.80     1981.35     39.86 o 
   8   0  12     1907.76     2082.03     61.72 o 
  10   0  12      174.93      162.30     21.23 o 
  12   0  12      164.88      179.93     33.16 o 
 -13   1  12       11.24        7.21     13.47 o 
 -12   1  12       34.11       18.57      7.55 o 
 -11   1  12      115.14       94.87     12.19 o 
 -10   1  12      142.41      167.74     17.85 o 
  -9   1  12      123.96      113.58     12.25 o 
  -8   1  12       50.87       52.41      5.20 o 
  -7   1  12        5.07        4.74      3.23 o 
  -6   1  12      112.53      105.20      9.53 o 
  -5   1  12      578.43      586.13     17.32 o 
  -4   1  12      621.78      632.77     10.92 o 
  -3   1  12      471.12      432.30     13.71 o 
  -2   1  12     1195.39     1235.49     17.52 o 
  -1   1  12     1862.76     1831.16     22.03 o 
   0   1  12     2127.25     2121.51     35.24 o 
   1   1  12     1848.87     1915.99     21.24 o 
   2   1  12      605.18      609.32     10.97 o 
   3   1  12     1213.00     1218.35     22.31 o 
   4   1  12      118.18      117.72     10.23 o 
   5   1  12     1567.71     1580.37     47.80 o 
   6   1  12       62.26       88.51      9.86 o 
   7   1  12     1596.78     1531.40     82.51 o 
   8   1  12       19.40       20.93     12.06 o 
   9   1  12      490.44      460.85     28.25 o 
  10   1  12        3.09       -0.49      5.53 o 
  11   1  12       81.64       80.92     12.63 o 
  12   1  12       21.86       18.08      7.29 o 
  13   1  12       91.53       80.40      9.62 o 
 -12   2  12        0.55        9.05      6.93 o 
 -11   2  12      179.07      186.71     17.43 o 
 -10   2  12       17.63       15.18      6.65 o 
  -9   2  12      211.71      249.88     30.34 o 
  -8   2  12      102.95      119.52     17.59 o 
  -7   2  12        3.72       -4.73     14.08 o 
  -6   2  12      116.23      122.32     11.80 o 
  -5   2  12      380.46      355.73     31.51 o 
  -4   2  12      267.95      255.60     12.36 o 
  -3   2  12     1836.96     1888.93     28.85 o 
  -2   2  12       34.71       25.20      5.41 o 
  -1   2  12      334.77      275.51     16.27 o 
   0   2  12      560.32      540.20     21.46 o 
   1   2  12      482.03      464.80     10.64 o 
   2   2  12      224.82      224.70     16.16 o 
   3   2  12      661.58      635.24     20.76 o 
   4   2  12      110.88       94.38      7.60 o 
   5   2  12       32.99       32.06      6.91 o 
   6   2  12      812.15      783.63     31.95 o 
   7   2  12      111.26       91.93     10.83 o 
   8   2  12       93.52       88.97     11.41 o 
   9   2  12        3.18       20.43      6.79 o 
  10   2  12        1.08        1.50     10.62 o 
  11   2  12      124.16      133.21     19.68 o 
  12   2  12       28.62       43.17      7.86 o 
 -12   3  12      112.02      123.90     26.02 o 
 -11   3  12       26.86        7.21      8.27 o 
 -10   3  12      300.86      342.61     34.76 o 
  -9   3  12        3.16       13.34      5.86 o 
  -8   3  12       52.63       81.68     11.61 o 
  -7   3  12       49.00       30.68     10.05 o 
  -6   3  12      411.36      486.63     30.94 o 
  -5   3  12        1.24       13.30      4.18 o 
  -4   3  12      643.18      653.10     30.79 o 
  -3   3  12       24.73       20.97      8.03 o 
  -2   3  12      498.95      477.99     14.78 o 
  -1   3  12       32.51       31.29      5.52 o 
   0   3  12      640.65      616.52     17.11 o 
   1   3  12      108.04      105.25      7.98 o 
   2   3  12      414.75      392.46     13.45 o 
   3   3  12      795.59      781.99     15.22 o 
   4   3  12       58.51       57.72      5.75 o 
   5   3  12      351.50      334.44     15.58 o 
   6   3  12       71.54       69.29      6.28 o 
   7   3  12        0.80        8.64      6.10 o 
   8   3  12       25.10       31.91      8.11 o 
   9   3  12       23.89       19.58      6.90 o 
  10   3  12       67.19       70.72     10.97 o 
  11   3  12        6.31       18.56      6.40 o 
 -11   4  12       60.56       53.99     10.39 o 
 -10   4  12        1.66        2.39      9.34 o 
  -9   4  12      144.08      155.32     16.50 o 
  -8   4  12       15.63       25.89     17.61 o 
  -7   4  12      225.34      245.14     21.36 o 
  -6   4  12        5.08       -4.38     10.23 o 
  -5   4  12      498.32      446.10     22.87 o 
  -4   4  12       19.50       16.57      8.68 o 
  -3   4  12      105.75       77.55     10.54 o 
  -2   4  12       49.07       43.81      7.95 o 
  -1   4  12       14.68       13.44      5.41 o 
   0   4  12      300.43      300.63     14.26 o 
   1   4  12      283.70      279.70     16.19 o 
   2   4  12      646.21      667.43     15.47 o 
   3   4  12      220.12      194.59     17.05 o 
   4   4  12      914.06     1015.87     23.44 o 
   5   4  12      115.17       99.68     12.26 o 
   6   4  12       59.64       51.82      8.43 o 
   7   4  12       16.29       12.74      6.22 o 
   8   4  12       77.79      102.89     11.86 o 
   9   4  12        6.53       12.72      9.28 o 
  10   4  12       14.87        8.12     18.95 o 
  -9   5  12        1.90       14.20      9.50 o 
  -8   5  12       33.28       27.86     16.14 o 
  -7   5  12       19.07       33.64     14.06 o 
  -6   5  12       75.10       84.98     15.48 o 
  -5   5  12        8.22       19.73      9.97 o 
  -4   5  12       49.25       42.59      9.09 o 
  -3   5  12       14.31       22.33      9.52 o 
  -2   5  12        0.17       10.62      8.60 o 
  -1   5  12      206.53      228.10     20.25 o 
   0   5  12        3.38        7.85      5.35 o 
   1   5  12      600.83      603.89     33.90 o 
   2   5  12        7.28        9.77      4.88 o 
   3   5  12      254.92      263.93     11.76 o 
   4   5  12        8.89        4.27      5.31 o 
   5   5  12      221.67      227.56     11.06 o 
   6   5  12       17.38       21.60      4.80 o 
   7   5  12      202.41      187.33     22.25 o 
   8   5  12        1.28       10.08      8.67 o 
   9   5  12       47.30       38.70     10.58 o 
  -7   6  12        0.67       -3.02     10.91 o 
  -6   6  12        0.47       14.16      7.12 o 
  -5   6  12        2.30       14.06     10.57 o 
  -4   6  12        8.22       15.61      8.27 o 
  -3   6  12       13.69        0.64      8.74 o 
  -2   6  12       51.50       65.24     11.88 o 
  -1   6  12        1.50       -7.60      9.10 o 
   0   6  12      139.46      134.06     13.57 o 
   1   6  12        3.04       12.56      8.79 o 
   2   6  12      171.80      163.10     12.96 o 
   3   6  12        1.00        8.21      5.27 o 
   4   6  12      133.59      135.86     18.00 o 
   5   6  12       12.38       11.46      6.59 o 
   6   6  12      131.12       79.85     19.00 o 
   0   7  12       21.56       29.11      8.89 o 
 -13   0  13        0.98        2.32     12.92 o 
 -11   0  13      282.24      286.70     60.83 o 
  -9   0  13      486.79      556.90     62.29 o 
  -7   0  13      926.04     1016.02     40.40 o 
  -5   0  13      959.17      937.85     24.91 o 
  -3   0  13     1829.54     1851.04     37.15 o 
  -1   0  13     1501.29     1510.04     26.10 o 
   1   0  13     3662.89     3727.57     73.67 o 
   3   0  13      624.79      606.64     58.88 o 
   5   0  13        5.88        4.26     11.55 o 
   7   0  13       28.44       37.32     24.32 o 
   9   0  13       17.91       35.59      7.94 o 
  11   0  13       26.18       21.77     10.14 o 
 -13   1  13       13.13       21.78     11.35 o 
 -12   1  13       68.60       51.76     11.16 o 
 -11   1  13       39.10       43.37      8.34 o 
 -10   1  13      418.12      413.22     41.26 o 
  -9   1  13        5.37       13.05      7.04 o 
  -8   1  13      151.22      145.91      8.81 o 
  -7   1  13       50.88       41.71      4.69 o 
  -6   1  13      202.72      200.47      8.37 o 
  -5   1  13      147.69      146.29      7.78 o 
  -4   1  13      294.09      258.13     15.23 o 
  -3   1  13       49.05       44.99      5.83 o 
  -2   1  13     1278.24     1224.79     20.06 o 
  -1   1  13     1140.09     1106.16     20.27 o 
   0   1  13     1393.06     1386.35     26.46 o 
   1   1  13      708.98      712.65     16.56 o 
   2   1  13     1454.90     1486.51     30.49 o 
   3   1  13      587.66      618.34     23.56 o 
   4   1  13      340.62      329.09     16.82 o 
   5   1  13      396.83      425.03     36.85 o 
   6   1  13      115.36      106.86     10.84 o 
   7   1  13      231.06      256.00     28.27 o 
   8   1  13        1.97       18.24     13.55 o 
   9   1  13      117.67      130.43     13.28 o 
  10   1  13        0.46        1.41      8.77 o 
  11   1  13       45.10       23.71     10.40 o 
  12   1  13       33.46       39.86     11.37 o 
 -12   2  13       90.33       56.08      7.80 o 
 -11   2  13      143.25      130.58     15.95 o 
 -10   2  13      153.66      178.25     16.88 o 
  -9   2  13      204.51      248.86     21.13 o 
  -8   2  13       24.62       21.21     10.93 o 
  -7   2  13        9.83       12.74      6.46 o 
  -6   2  13       70.25       73.22     12.27 o 
  -5   2  13      106.62      101.33      7.51 o 
  -4   2  13       32.24       28.64      3.73 o 
  -3   2  13      288.88      290.73     19.23 o 
  -2   2  13       97.85      101.46      8.37 o 
  -1   2  13      456.92      479.00     12.13 o 
   0   2  13     1500.02     1551.28     30.43 o 
   1   2  13      293.54      310.05     14.04 o 
   2   2  13     1069.62     1114.52     20.42 o 
   3   2  13      295.17      284.08     17.73 o 
   4   2  13     3469.16     3852.59     45.96 o 
   5   2  13      385.17      417.40     43.55 o 
   6   2  13     1311.14     1394.53     32.65 o 
   7   2  13       66.71       60.61      9.14 o 
   8   2  13      242.01      276.06     20.37 o 
   9   2  13        7.65       24.72      5.45 o 
  10   2  13      163.70      152.61     21.07 o 
  11   2  13        8.23       18.27     10.40 o 
  12   2  13       97.63       92.89     12.35 o 
 -11   3  13       70.52       61.26     10.54 o 
 -10   3  13       40.81       23.32      8.78 o 
  -9   3  13      136.35      156.25     20.21 o 
  -8   3  13        1.25        1.52      8.02 o 
  -7   3  13      104.26      110.11     10.17 o 
  -6   3  13        3.15       12.06      7.27 o 
  -5   3  13        2.89        4.87      7.45 o 
  -4   3  13        5.83        8.45      7.00 o 
  -3   3  13       30.38       32.23      8.06 o 
  -2   3  13        0.97       10.30      6.39 o 
  -1   3  13      156.03      165.71      8.57 o 
   0   3  13       20.62       25.60      5.57 o 
   1   3  13      468.59      506.92     17.42 o 
   2   3  13      179.04      153.15     14.26 o 
   3   3  13     1334.05     1410.34     22.56 o 
   4   3  13      245.56      236.97      9.11 o 
   5   3  13      156.28      169.08     10.45 o 
   6   3  13        1.77       -2.13      7.76 o 
   7   3  13      451.16      472.31     47.23 o 
   8   3  13       21.15       14.00      5.97 o 
   9   3  13      151.67      162.02     15.99 o 
  10   3  13       33.15       30.12     13.97 o 
  11   3  13       91.29       74.82     13.05 o 
 -10   4  13        8.68       14.18      9.14 o 
  -9   4  13        2.94        5.76      7.35 o 
  -8   4  13      100.46       74.73     15.52 o 
  -7   4  13      212.02      248.97     29.87 o 
  -6   4  13        1.51       15.85      9.99 o 
  -5   4  13      313.34      305.78     20.09 o 
  -4   4  13        1.67        6.54     10.79 o 
  -3   4  13      555.89      622.85     44.97 o 
  -2   4  13        4.15       19.19      8.43 o 
  -1   4  13      308.89      299.94     19.61 o 
   0   4  13      115.11      108.74     11.62 o 
   1   4  13      180.66      171.82     11.64 o 
   2   4  13      103.28      121.70      9.17 o 
   3   4  13      194.41      172.23     14.06 o 
   4   4  13        3.89        6.48      4.58 o 
   5   4  13        7.73       10.53      3.65 o 
   6   4  13       81.33       72.85      8.80 o 
   7   4  13        1.83        7.73      7.28 o 
   8   4  13       75.18       76.85     10.98 o 
   9   4  13        3.21        6.58      7.04 o 
  10   4  13       75.14       70.91     12.89 o 
  -9   5  13        8.81       19.60      9.16 o 
  -8   5  13       40.26       55.45      9.56 o 
  -7   5  13        0.85       12.95     12.00 o 
  -6   5  13      212.76      246.32     33.37 o 
  -5   5  13       12.79       13.17      8.10 o 
  -4   5  13      415.55      393.29     24.16 o 
  -3   5  13       39.36       42.51     11.54 o 
  -2   5  13      316.64      338.30     32.33 o 
  -1   5  13        4.88        0.55      7.79 o 
   0   5  13      361.50      368.75     16.76 o 
   1   5  13       30.81       24.28      6.18 o 
   2   5  13      332.45      318.35     15.56 o 
   3   5  13        3.73        1.69      3.96 o 
   4   5  13       48.71       41.59      8.35 o 
   5   5  13       12.74       20.36      6.58 o 
   6   5  13        0.55        4.08      5.92 o 
   7   5  13        0.66        6.20      5.19 o 
   8   5  13        0.25       -8.20      8.20 o 
  -6   6  13        1.29       27.80      9.08 o 
  -5   6  13      176.86      181.21     20.77 o 
  -4   6  13        8.13        8.74      8.33 o 
  -3   6  13      112.40      123.63     15.69 o 
  -2   6  13        0.18       12.12     10.31 o 
  -1   6  13      125.64      112.33     12.13 o 
   0   6  13        0.37        2.47      9.36 o 
   1   6  13       79.21       92.96     12.09 o 
   2   6  13       10.62       21.25      8.08 o 
   3   6  13       39.37       21.47      7.54 o 
   4   6  13       26.94       15.21      6.12 o 
   5   6  13       19.86       26.63      7.15 o 
   6   6  13       51.31       65.14     15.85 o 
 -12   0  14      108.65       74.60     32.67 o 
 -10   0  14      266.35      238.22     25.45 o 
  -8   0  14      302.23      304.64     20.38 o 
  -6   0  14      213.54      223.34     13.89 o 
  -4   0  14      560.16      609.73     28.37 o 
  -2   0  14       24.21       34.05      8.37 o 
   0   0  14       25.60       39.55      8.69 o 
   2   0  14       11.43       14.26     10.77 o 
   4   0  14      206.24      214.01     24.40 o 
   8   0  14      483.44      530.97     77.00 o 
  10   0  14      255.66      304.12     30.73 o 
  12   0  14      120.63      127.01     20.84 o 
 -12   1  14        0.50       -9.40      9.93 o 
 -11   1  14      135.38      143.44     13.89 o 
 -10   1  14       27.75       20.89      8.90 o 
  -9   1  14      205.79      175.54     24.13 o 
  -8   1  14      237.12      239.57     13.89 o 
  -7   1  14      232.73      230.70     12.88 o 
  -6   1  14      147.72      150.57     12.16 o 
  -5   1  14      326.06      332.54     15.21 o 
  -4   1  14      198.87      210.71     10.26 o 
  -3   1  14        5.67        0.35      5.17 o 
  -2   1  14      346.67      354.82     14.66 o 
  -1   1  14        2.37        7.59      5.51 o 
   0   1  14       97.76       78.34      8.35 o 
   1   1  14      104.30       90.16      7.53 o 
   2   1  14     1580.89     1642.19     27.27 o 
   3   1  14      492.42      437.79     25.97 o 
   4   1  14       12.14       17.29      8.59 o 
   5   1  14      952.24      954.98     27.48 o 
   6   1  14        0.31       -9.57      9.57 o 
   7   1  14     1084.06     1206.48     31.65 o 
   8   1  14       39.91       55.01     13.41 o 
   9   1  14      147.70      173.82     17.65 o 
  10   1  14        4.58       20.04      6.15 o 
  11   1  14      158.95      164.29     18.29 o 
  12   1  14        1.48       16.19      6.14 o 
 -12   2  14       15.98       13.60     10.45 o 
 -11   2  14       30.48       45.32     11.01 o 
 -10   2  14        5.54       14.63      7.48 o 
  -9   2  14       69.10       55.78     12.09 o 
  -8   2  14        4.98        1.94      5.63 o 
  -7   2  14      219.59      245.22     24.12 o 
  -6   2  14       97.91      108.01     12.95 o 
  -5   2  14      479.28      521.28     30.06 o 
  -4   2  14        4.96       11.47      5.55 o 
  -3   2  14      914.20      961.82     18.74 o 
  -2   2  14        4.67       15.09      4.08 o 
  -1   2  14      781.66      781.06     16.00 o 
   0   2  14       25.90       29.75      5.97 o 
   1   2  14      844.26      805.62     16.79 o 
   2   2  14        0.31       -1.35      5.80 o 
   3   2  14       75.59       77.06      6.82 o 
   4   2  14      513.37      518.18     16.21 o 
   5   2  14      160.55      170.09     16.91 o 
   6   2  14      114.41      103.17     11.18 o 
   7   2  14       67.46       79.86     11.30 o 
   8   2  14      139.62      153.45     15.54 o 
   9   2  14       62.47       64.68     14.23 o 
  10   2  14       73.77       80.11     11.11 o 
  11   2  14       10.32       13.56      7.88 o 
 -11   3  14       48.93       39.53     10.25 o 
 -10   3  14       67.10       62.93     10.33 o 
  -9   3  14      368.75      356.63     28.75 o 
  -8   3  14      566.21      608.56     33.41 o 
  -7   3  14       14.53       14.66      6.76 o 
  -6   3  14      559.08      606.44     31.59 o 
  -5   3  14       10.13        3.65     18.10 o 
  -4   3  14      974.86     1087.19     32.34 o 
  -3   3  14       30.82       29.27     10.45 o 
  -2   3  14     1044.95     1072.03     22.01 o 
  -1   3  14      163.86      144.44      9.46 o 
   0   3  14      668.35      661.88     21.80 o 
   1   3  14      260.92      251.12     13.80 o 
   2   3  14      628.17      633.64     16.56 o 
   3   3  14      208.99      203.52     12.60 o 
   4   3  14      254.52      251.03     11.35 o 
   5   3  14      100.14       97.11      9.82 o 
   6   3  14      106.48      115.37     11.79 o 
   7   3  14        0.92       -1.12      9.06 o 
   8   3  14       43.19       44.22      7.31 o 
   9   3  14        0.04        3.52      8.62 o 
  10   3  14        1.31        4.96     11.28 o 
  11   3  14        1.93       11.02     10.52 o 
 -10   4  14      113.03       98.68     14.77 o 
  -9   4  14       88.03       68.32     12.69 o 
  -8   4  14       74.08       74.53     12.69 o 
  -7   4  14      515.74      530.81     38.57 o 
  -6   4  14        0.36        7.30      7.16 o 
  -5   4  14      631.69      680.94     24.42 o 
  -4   4  14        7.22       19.24      8.17 o 
  -3   4  14      315.16      300.71     22.36 o 
  -2   4  14        6.69        3.40     10.03 o 
  -1   4  14      513.76      496.13     29.90 o 
   0   4  14       99.85       80.86     14.47 o 
   1   4  14      317.77      325.76     19.40 o 
   2   4  14      281.89      308.05     16.64 o 
   3   4  14       33.66       35.64      4.84 o 
   4   4  14      164.53      157.11     13.37 o 
   5   4  14      129.40      140.44     11.49 o 
   6   4  14      181.59      172.97     16.18 o 
   7   4  14       14.70       39.87    118.50 o 
   8   4  14       67.39       68.37     11.18 o 
   9   4  14        0.73        9.63      7.15 o 
  -8   5  14        2.01       11.25      8.24 o 
  -7   5  14       39.30       27.83      8.35 o 
  -6   5  14       48.71       19.06      9.53 o 
  -5   5  14       18.03       14.57     10.15 o 
  -4   5  14       38.02       44.64      7.99 o 
  -3   5  14       11.25       12.48      7.70 o 
  -2   5  14       59.67       48.49     10.62 o 
  -1   5  14       95.23      103.30     13.30 o 
   0   5  14       13.36        4.59      9.28 o 
   1   5  14      118.36      120.54     15.86 o 
   2   5  14        5.22        9.92      4.07 o 
   3   5  14      275.80      291.67     16.22 o 
   4   5  14       14.02       25.73      5.97 o 
   5   5  14      104.42      107.22     11.41 o 
   6   5  14       17.70       17.20      6.73 o 
   7   5  14      100.15      121.33     21.36 o 
   8   5  14       49.79       43.96      7.20 o 
  -5   6  14        1.50       11.49      8.32 o 
  -4   6  14       16.60       18.48      9.26 o 
  -3   6  14       19.66       38.95     12.37 o 
  -2   6  14       13.95        5.20      8.32 o 
  -1   6  14        2.47        4.71      8.45 o 
   0   6  14       17.69       18.68      7.69 o 
   1   6  14       28.09       35.68     10.49 o 
   2   6  14       62.30       73.52     13.17 o 
   3   6  14        1.02        2.36      5.49 o 
   4   6  14       37.45       21.49     11.70 o 
   5   6  14        0.87       15.49     12.84 o 
  -9   0  15       99.59      108.67      9.80 o 
  -7   0  15      219.15      237.83     29.94 o 
  -5   0  15     1486.76     1680.20     32.37 o 
  -3   0  15      805.50      856.95     57.98 o 
  -1   0  15     2450.20     2583.71     76.59 o 
   1   0  15     3723.67     3938.22     74.92 o 
   3   0  15     1350.02     1375.10     32.84 o 
   5   0  15      250.35      291.43     24.22 o 
   7   0  15      110.27      172.97     25.23 o 
   9   0  15      217.38      244.19     26.40 o 
  11   0  15       46.03       39.21     12.36 o 
 -12   1  15       13.53        2.86     10.78 o 
 -11   1  15      127.62      101.00     16.21 o 
 -10   1  15       15.93        4.35      8.61 o 
  -9   1  15      328.76      342.01     23.58 o 
  -8   1  15        9.91       10.04     11.63 o 
  -7   1  15       53.37       61.31      6.12 o 
  -6   1  15      195.52      218.13     18.63 o 
  -5   1  15       91.53       99.81      7.35 o 
  -4   1  15      668.88      679.51     14.43 o 
  -3   1  15      185.04      182.75     11.11 o 
  -2   1  15      152.65      144.24      9.24 o 
  -1   1  15       26.17       31.36      4.16 o 
   0   1  15     1041.75     1061.28     21.98 o 
   1   1  15      183.87      171.36     12.53 o 
   2   1  15     1459.60     1445.92     18.20 o 
   3   1  15        2.12       -1.36      6.62 o 
   4   1  15      342.33      357.12     48.93 o 
   5   1  15      226.34      203.26     33.99 o 
   6   1  15      214.77      246.13     14.31 o 
   7   1  15      201.24      181.79     19.73 o 
   8   1  15      388.82      430.61     27.78 o 
   9   1  15       41.88       30.56     10.42 o 
  10   1  15       24.71       34.56      8.62 o 
  11   1  15       96.48      141.78     15.50 o 
 -11   2  15       63.95       51.62     11.15 o 
 -10   2  15      990.69     1021.45     52.17 o 
  -9   2  15       15.17       20.56      4.65 o 
  -8   2  15      410.39      465.27     27.13 o 
  -7   2  15        6.78       15.54      7.56 o 
  -6   2  15       65.77       91.65     17.52 o 
  -5   2  15       42.44       40.28      9.81 o 
  -4   2  15      136.59      122.97      9.50 o 
  -3   2  15        0.67        1.54      2.60 o 
  -2   2  15       22.37       14.84      4.59 o 
  -1   2  15      167.82      167.10     13.31 o 
   0   2  15       14.46       19.43      3.97 o 
   1   2  15      787.83      778.58     13.32 o 
   2   2  15      274.56      247.25     23.80 o 
   3   2  15        6.49        3.56      6.16 o 
   4   2  15      115.13      123.88     10.36 o 
   5   2  15       63.58       68.91     10.08 o 
   6   2  15      601.47      635.09     44.39 o 
   7   2  15       82.61       81.38     10.99 o 
   8   2  15      198.81      221.14     21.64 o 
   9   2  15       19.32       14.07      8.85 o 
  10   2  15      164.39      201.97     17.05 o 
  11   2  15        2.70       13.84      8.26 o 
 -11   3  15      214.38      208.68     23.04 o 
 -10   3  15       20.69       25.76     12.13 o 
  -9   3  15      446.85      455.54     31.96 o 
  -8   3  15       21.53       24.12      6.30 o 
  -7   3  15      115.22      137.13     13.04 o 
  -6   3  15       37.11       28.10     12.44 o 
  -5   3  15      185.74      230.31     18.59 o 
  -4   3  15       61.41       58.93     15.13 o 
  -3   3  15      132.63      139.63     13.48 o 
  -2   3  15       10.26       12.73      7.64 o 
  -1   3  15       26.64       18.31      3.56 o 
   0   3  15      207.25      154.91     13.03 o 
   1   3  15      105.99       88.74      8.14 o 
   2   3  15      146.41      142.00     10.70 o 
   3   3  15       22.04       14.35      4.17 o 
   4   3  15      398.29      361.16     28.84 o 
   5   3  15      327.56      330.89     27.81 o 
   6   3  15        2.41        4.68      7.73 o 
   7   3  15       40.94       52.11     11.42 o 
   8   3  15        2.94        6.17      8.55 o 
   9   3  15       23.84       24.19      6.65 o 
  10   3  15        0.68        6.94      5.72 o 
  -9   4  15       11.05       13.45     10.06 o 
  -8   4  15       17.69       23.11     13.42 o 
  -7   4  15       73.02       55.49     11.89 o 
  -6   4  15       94.72      110.93     12.86 o 
  -5   4  15      143.24      136.40     15.38 o 
  -4   4  15       88.66      101.48     13.24 o 
  -3   4  15      224.30      219.12     15.47 o 
  -2   4  15        2.75       13.48      5.58 o 
  -1   4  15       43.23       75.18     16.43 o 
   0   4  15       10.50        5.50      3.31 o 
   1   4  15      127.68      121.33     10.58 o 
   2   4  15       54.26       59.49      8.40 o 
   3   4  15       57.38       56.10      5.95 o 
   4   4  15        1.36       10.26      3.99 o 
   5   4  15       75.16       54.68     13.93 o 
   6   4  15        1.89        8.86      8.53 o 
   7   4  15       15.64       10.73      7.51 o 
   8   4  15       24.97       29.55      8.80 o 
   9   4  15        4.66        7.48      8.06 o 
  -8   5  15       54.95       37.45      9.33 o 
  -7   5  15        5.93       11.92     10.31 o 
  -6   5  15      112.41       99.06     15.67 o 
  -5   5  15        0.04        4.90     10.11 o 
  -4   5  15       94.34      107.48     13.15 o 
  -3   5  15        6.15        6.98      9.82 o 
  -2   5  15       96.63      105.29     11.49 o 
  -1   5  15       10.73       10.13      9.18 o 
   0   5  15      179.22      201.84     15.22 o 
   1   5  15        1.35       -1.06      8.06 o 
   2   5  15      123.87      110.71     14.28 o 
   3   5  15        0.37       10.71      5.32 o 
   4   5  15       77.34       76.05      9.26 o 
   5   5  15        0.93       -1.61      9.25 o 
   6   5  15      102.05       88.33     13.64 o 
   7   5  15       12.01       14.31      6.14 o 
  -4   6  15        2.22       -7.50     10.22 o 
  -3   6  15      106.17      145.77     15.49 o 
  -2   6  15        4.97       15.59      7.13 o 
  -1   6  15      102.91       88.00     14.41 o 
   0   6  15        1.07        8.35     10.77 o 
   1   6  15       92.63       84.76     19.19 o 
   2   6  15        1.78        7.37      6.92 o 
   3   6  15       92.85       99.33     15.09 o 
   4   6  15       10.77       -4.09     13.33 o 
 -12   0  16       30.03       45.10     24.01 o 
 -10   0  16      323.48      289.63     81.18 o 
  -8   0  16      866.03      911.98     28.53 o 
  -6   0  16     1149.78     1281.82     27.00 o 
  -4   0  16      114.66      122.27     13.25 o 
  -2   0  16       11.39       27.92      8.47 o 
   0   0  16        9.10        9.65      2.89 o 
   2   0  16      177.01      164.65     22.26 o 
   4   0  16       56.36       22.46     10.33 o 
   6   0  16        0.55      -14.43     14.43 o 
   8   0  16      277.12      294.84     25.71 o 
  10   0  16       51.21       51.21     16.21 o 
 -11   1  16      144.89      148.71     54.98 o 
 -10   1  16        0.12        0.98      6.57 o 
  -9   1  16      504.70      544.93     29.54 o 
  -8   1  16      137.77      128.78     11.81 o 
  -7   1  16      655.33      689.22     22.71 o 
  -6   1  16      194.41      184.57     10.37 o 
  -5   1  16      264.54      280.02     13.15 o 
  -4   1  16       66.75       68.28      5.63 o 
  -3   1  16      237.60      243.92     10.54 o 
  -2   1  16       63.95       60.76      6.65 o 
  -1   1  16       40.83       32.90      6.80 o 
   0   1  16      367.78      364.92     17.19 o 
   1   1  16        7.50        8.07      5.57 o 
   2   1  16       47.01       35.15      5.37 o 
   3   1  16        7.52       15.33      5.60 o 
   4   1  16      185.73      209.32     15.93 o 
   5   1  16       77.31       77.93     13.85 o 
   6   1  16       44.26       64.92     11.38 o 
   7   1  16       65.96       71.03     11.39 o 
   8   1  16       47.95       74.67      9.83 o 
   9   1  16       53.31       48.07      9.44 o 
  10   1  16       12.04       14.88     10.22 o 
  11   1  16       45.27       50.58     10.00 o 
 -11   2  16        8.12        1.30     12.13 o 
 -10   2  16      105.18       87.52     14.11 o 
  -9   2  16       18.53        7.86      6.62 o 
  -8   2  16      105.72      113.56     12.96 o 
  -7   2  16       93.04      116.82     11.03 o 
  -6   2  16      126.09      120.55     11.90 o 
  -5   2  16      140.93      140.79     12.60 o 
  -4   2  16       48.12       38.64      5.93 o 
  -3   2  16      156.59      152.63     12.25 o 
  -2   2  16      159.24      159.16     11.65 o 
  -1   2  16      334.31      312.79     13.79 o 
   0   2  16       77.36       80.91      9.86 o 
   1   2  16       46.58       40.39      4.86 o 
   2   2  16      124.86      100.92     10.82 o 
   3   2  16      710.68      728.81     30.83 o 
   4   2  16       38.98       38.36     10.44 o 
   5   2  16      339.65      394.59     23.95 o 
   6   2  16        0.14        6.21      8.35 o 
   7   2  16      214.16      283.85     17.95 o 
   8   2  16       29.70       36.53     14.73 o 
   9   2  16      132.27      158.38     16.83 o 
  10   2  16        0.20        1.28      7.79 o 
  11   2  16       19.42       10.40      7.52 o 
 -10   3  16       11.18        1.36      7.83 o 
  -9   3  16       12.44       23.90      8.49 o 
  -8   3  16       13.40       33.43      8.57 o 
  -7   3  16        5.90       29.60     19.24 o 
  -6   3  16      302.37      352.15     22.50 o 
  -5   3  16        2.04       11.49      7.61 o 
  -4   3  16      588.30      556.64     34.22 o 
  -3   3  16        2.08       -3.49      7.44 o 
  -2   3  16      310.46      297.54     13.49 o 
  -1   3  16        2.57        5.25      3.11 o 
   0   3  16      437.76      446.63     14.89 o 
   1   3  16        3.19       -5.97      5.97 o 
   2   3  16      582.34      583.07     15.77 o 
   3   3  16       27.62       37.18      5.56 o 
   4   3  16      549.76      625.71     35.35 o 
   5   3  16       88.30       92.33      9.08 o 
   6   3  16      448.32      512.88     30.38 o 
   7   3  16        3.90        5.25      6.58 o 
   8   3  16      216.31      261.40     19.25 o 
   9   3  16        2.88       16.02      7.50 o 
  10   3  16      105.56       94.03     13.11 o 
  -9   4  16        1.80       17.99      6.81 o 
  -8   4  16       87.96       87.81     13.87 o 
  -7   4  16       20.22       19.30      7.26 o 
  -6   4  16       52.98       69.37     10.81 o 
  -5   4  16      136.42      107.94     15.55 o 
  -4   4  16       85.23       91.29     12.65 o 
  -3   4  16      331.64      343.60     21.21 o 
  -2   4  16       30.39       29.23     10.04 o 
  -1   4  16      188.17      171.87     15.92 o 
   0   4  16        0.66        2.04      5.13 o 
   1   4  16      423.12      399.37     20.69 o 
   2   4  16      115.75      115.52      9.43 o 
   3   4  16      426.17      433.63     19.36 o 
   4   4  16        1.20        6.48      4.95 o 
   5   4  16      116.36       96.81     11.67 o 
   6   4  16        6.94        8.58     14.55 o 
   7   4  16      135.18      112.14     11.79 o 
   8   4  16        6.91        0.51     10.38 o 
  -7   5  16       35.39       63.21     19.09 o 
  -6   5  16        9.51       29.23      9.43 o 
  -5   5  16      137.56      169.23     19.07 o 
  -4   5  16        4.96       -9.07      9.07 o 
  -3   5  16      106.42      136.63     20.73 o 
  -2   5  16        1.85       -8.34      8.34 o 
  -1   5  16       57.79       47.10     18.79 o 
   0   5  16        9.99       22.43      5.73 o 
   1   5  16        8.62       12.39      6.06 o 
   2   5  16       77.64       57.77     11.10 o 
   3   5  16       40.66       20.39     12.83 o 
   4   5  16       28.74       28.15      9.18 o 
   5   5  16       28.05       33.99      7.86 o 
   6   5  16       53.99       58.89     10.68 o 
   7   5  16       16.92        5.84     10.42 o 
  -3   6  16        1.55       15.88      7.64 o 
  -2   6  16       40.17       18.77      6.21 o 
  -1   6  16       10.92       18.83      8.52 o 
   0   6  16       22.82       13.31      7.41 o 
   1   6  16       17.78       26.03     11.54 o 
   2   6  16        1.30        9.75      7.86 o 
   3   6  16        0.22       18.16     10.48 o 
 -11   0  17       23.03       40.59     18.04 o 
  -9   0  17        0.43        4.48     11.19 o 
  -7   0  17      177.08      183.10     16.37 o 
  -5   0  17       51.82       55.58     10.46 o 
  -3   0  17      130.24      116.43     17.75 o 
  -1   0  17      741.35      799.27     23.29 o 
   1   0  17      543.65      523.23     30.34 o 
   3   0  17      173.62      165.69     21.03 o 
   5   0  17      224.85      255.63     24.55 o 
   7   0  17      753.76      693.96    144.57 o 
   9   0  17      312.32      401.04     61.19 o 
  11   0  17      126.34      138.24     22.31 o 
 -11   1  17       83.77       59.73     36.20 o 
 -10   1  17        5.46        0.92      6.11 o 
  -9   1  17      143.25      122.41     13.29 o 
  -8   1  17        0.00       -2.08      7.84 o 
  -7   1  17      266.72      296.37     23.59 o 
  -6   1  17       81.91       79.63      6.64 o 
  -5   1  17      248.57      239.77     14.10 o 
  -4   1  17       78.35       62.12      7.60 o 
  -3   1  17      346.90      326.12     13.12 o 
  -2   1  17      164.93      166.16     11.35 o 
  -1   1  17       89.32      102.32      6.88 o 
   0   1  17      394.98      391.52     16.03 o 
   1   1  17      733.64      722.69     18.14 o 
   2   1  17        8.85       16.03      5.55 o 
   3   1  17      316.06      350.66     21.17 o 
   4   1  17       20.44       19.35     14.27 o 
   5   1  17        0.34       -0.70     13.27 o 
   6   1  17      591.54      618.12     26.26 o 
   7   1  17        6.65       17.80      7.64 o 
   8   1  17      223.22      240.88     25.69 o 
   9   1  17        5.14        7.67      9.64 o 
  10   1  17      165.35      153.93     17.85 o 
  11   1  17       17.89       18.90      7.70 o 
 -11   2  17        5.27       10.19      5.27 o 
 -10   2  17      291.51      303.32     32.61 o 
  -9   2  17       61.67       47.81     10.85 o 
  -8   2  17      547.68      507.19     32.62 o 
  -7   2  17        0.41       12.40      6.10 o 
  -6   2  17      449.38      515.46     31.52 o 
  -5   2  17        9.58       26.66     10.06 o 
  -4   2  17      531.82      545.98     18.38 o 
  -3   2  17      147.18      121.37      9.41 o 
  -2   2  17      600.97      638.49     16.55 o 
  -1   2  17       97.09       86.37      6.80 o 
   0   2  17        6.23        9.67      6.24 o 
   1   2  17       20.60       18.88      4.94 o 
   2   2  17      353.22      383.96     16.16 o 
   3   2  17       83.01       93.62     15.54 o 
   4   2  17        0.53       -0.69      8.17 o 
   5   2  17        0.40        6.28     12.98 o 
   6   2  17        3.05       10.98      8.11 o 
   7   2  17       50.15       49.18      9.67 o 
   8   2  17        2.73        7.27      9.04 o 
   9   2  17       16.81       10.71      8.68 o 
  10   2  17       69.21       73.06     13.09 o 
 -10   3  17       38.66       51.16      9.32 o 
  -9   3  17      147.82      130.28     22.06 o 
  -8   3  17       78.84       72.00     13.56 o 
  -7   3  17      223.59      221.84     20.07 o 
  -6   3  17        1.81       11.85      5.98 o 
  -5   3  17      314.15      352.76     20.41 o 
  -4   3  17        0.18       10.03      7.66 o 
  -3   3  17      328.87      382.66     27.91 o 
  -2   3  17       20.38       23.83      5.94 o 
  -1   3  17      237.57      243.68     14.87 o 
   0   3  17      104.65       71.35      8.06 o 
   1   3  17      237.49      262.90     13.53 o 
   2   3  17        6.25        7.07      5.09 o 
   3   3  17        5.30       10.77      4.25 o 
   4   3  17       15.38       25.08      9.52 o 
   5   3  17        4.40        9.91      9.36 o 
   6   3  17       73.44       75.22     10.91 o 
   7   3  17        6.86        9.64      9.52 o 
   8   3  17       41.14       43.47     12.05 o 
   9   3  17       52.20       74.90     12.77 o 
  -8   4  17       33.24       28.99      8.04 o 
  -7   4  17        5.54       12.03     12.39 o 
  -6   4  17      109.73      103.43     12.21 o 
  -5   4  17       39.72       29.63      9.18 o 
  -4   4  17       94.67      115.32     10.44 o 
  -3   4  17        0.41       19.68      9.76 o 
  -2   4  17       92.96       79.63     11.21 o 
  -1   4  17       34.80       22.79      7.71 o 
   0   4  17      172.08      192.85     16.62 o 
   1   4  17        2.29        6.24      6.35 o 
   2   4  17       28.05       19.46      5.69 o 
   3   4  17      220.11      260.57     24.80 o 
   4   4  17       26.94       16.81      6.39 o 
   5   4  17       86.60      105.32     12.39 o 
   6   4  17       18.88       15.07      7.14 o 
   7   4  17       67.26       70.47     15.66 o 
   8   4  17        0.01        3.79      7.41 o 
  -6   5  17       23.93       31.85      7.47 o 
  -5   5  17       55.72       43.97     13.75 o 
  -4   5  17       29.98       48.70     13.27 o 
  -3   5  17       20.94       26.25     11.59 o 
  -2   5  17       31.99       13.87      7.81 o 
  -1   5  17       50.95       31.54      7.96 o 
   0   5  17       30.18       52.09     10.72 o 
   1   5  17       14.30       17.50      8.13 o 
   2   5  17      134.61      118.85     22.33 o 
   3   5  17        0.04        6.40      8.03 o 
   4   5  17       95.99       72.19     19.96 o 
   5   5  17        6.63       31.13     14.06 o 
   6   5  17       72.12       47.82     11.42 o 
  -1   6  17       10.68       16.48     13.17 o 
   0   6  17       32.54       35.32     10.12 o 
   1   6  17       74.43       82.10     12.32 o 
 -10   0  18      172.21      181.02     43.40 o 
  -8   0  18      350.80      390.42     23.67 o 
  -6   0  18      804.42      853.01     21.87 o 
  -4   0  18      967.67      994.08     54.85 o 
  -2   0  18      259.30      248.28     20.44 o 
   0   0  18       42.63       30.16      9.81 o 
   2   0  18      963.24      980.28     60.95 o 
   4   0  18      682.55      607.73     25.46 o 
   6   0  18        0.56       -4.60     13.45 o 
  10   0  18        0.30       15.80     32.79 o 
 -11   1  18      226.05      178.58     28.94 o 
 -10   1  18       12.42       27.42     13.13 o 
  -9   1  18      216.05      237.19     21.84 o 
  -8   1  18        1.61        2.79      6.52 o 
  -7   1  18      223.09      256.00     15.65 o 
  -6   1  18       37.32       26.15      5.20 o 
  -5   1  18      746.85      789.39     22.72 o 
  -4   1  18        0.50        1.06      3.84 o 
  -3   1  18      219.93      222.50     12.55 o 
  -2   1  18      134.36      126.57      9.49 o 
  -1   1  18       26.52       26.43      3.60 o 
   0   1  18      148.30      116.95     10.19 o 
   1   1  18      607.22      568.50     16.59 o 
   2   1  18      306.86      294.29     15.23 o 
   3   1  18      259.58      266.95     18.05 o 
   4   1  18        0.64       -8.36      8.36 o 
   5   1  18      148.81      141.68     15.43 o 
   6   1  18      149.09      183.82     18.82 o 
   7   1  18        1.04       11.56      8.12 o 
   8   1  18       97.42       95.67     14.22 o 
   9   1  18        6.08       20.01      6.82 o 
  10   1  18       45.83       62.57     13.36 o 
 -10   2  18       95.40       67.66     11.11 o 
  -9   2  18      164.11      167.62     20.29 o 
  -8   2  18       29.82       37.97      8.98 o 
  -7   2  18        0.24       23.15      6.25 o 
  -6   2  18       74.84       85.18     10.91 o 
  -5   2  18        0.12        5.83     12.33 o 
  -4   2  18       85.70       82.23      8.27 o 
  -3   2  18       27.71       29.88      5.53 o 
  -2   2  18        3.43        4.85      3.75 o 
  -1   2  18        1.29        1.45      4.95 o 
   0   2  18       42.78       23.43      6.53 o 
   1   2  18      288.66      237.58     11.43 o 
   2   2  18      217.06      198.37     12.67 o 
   3   2  18       68.39       61.44      7.53 o 
   4   2  18       47.07       50.40      8.52 o 
   5   2  18      496.28      516.97     23.27 o 
   6   2  18       27.29       30.22      8.42 o 
   7   2  18      427.28      466.08     38.36 o 
   8   2  18       29.09       32.27     10.01 o 
   9   2  18       81.01       82.81     10.19 o 
  10   2  18        0.04        2.41      7.89 o 
  -9   3  18        8.52       12.30     10.33 o 
  -8   3  18       59.68       53.09     15.17 o 
  -7   3  18        9.04        8.82      6.61 o 
  -6   3  18        6.95       21.99      6.61 o 
  -5   3  18        0.17       -3.73      9.50 o 
  -4   3  18       22.47       19.58      6.78 o 
  -3   3  18      205.30      226.55     15.87 o 
  -2   3  18       34.55       33.35      6.38 o 
  -1   3  18       34.50       18.37      5.66 o 
   0   3  18      166.90      162.35     11.25 o 
   1   3  18       19.58       13.70      6.55 o 
   2   3  18      141.50      116.95     13.00 o 
   3   3  18        1.56        0.96      6.98 o 
   4   3  18      240.70      283.72     21.04 o 
   5   3  18        5.90       19.14      8.13 o 
   6   3  18      231.96      201.19     19.70 o 
   7   3  18        9.82       10.23      5.81 o 
   8   3  18      172.60      186.97     16.92 o 
   9   3  18       18.19       12.51      7.16 o 
  -8   4  18       44.55       51.12     11.73 o 
  -7   4  18       28.21       31.06      8.52 o 
  -6   4  18       64.21       60.58     10.88 o 
  -5   4  18       12.33       28.27      8.69 o 
  -4   4  18      192.96      171.33     15.99 o 
  -3   4  18        5.02        4.46     11.26 o 
  -2   4  18      232.13      210.02     33.79 o 
  -1   4  18      115.78       96.68     12.02 o 
   0   4  18      159.15      166.91     16.75 o 
   1   4  18      140.24      122.68     11.77 o 
   2   4  18       49.76       45.48      6.05 o 
   3   4  18       72.69       64.07      7.95 o 
   4   4  18       46.09       31.18     10.05 o 
   5   4  18       74.04       58.76     10.15 o 
   6   4  18       31.54       45.75     13.94 o 
   7   4  18      114.46       96.99     18.77 o 
  -5   5  18       54.46       65.09     11.98 o 
  -4   5  18        1.70        5.88      9.43 o 
  -3   5  18      128.57      129.97     13.86 o 
  -2   5  18        0.82        8.92     11.68 o 
  -1   5  18      141.58      139.02     13.50 o 
   0   5  18       13.61       22.90     10.90 o 
   1   5  18      238.57      260.66     26.29 o 
   2   5  18       17.01       14.52      9.05 o 
   3   5  18       23.99       14.69     15.72 o 
   4   5  18       56.81       31.00     10.26 o 
   5   5  18       21.03       38.81      9.58 o 
  -9   0  19        7.73       -8.65     18.77 o 
  -7   0  19      180.00      187.02     13.93 o 
  -5   0  19       65.43       66.86      9.29 o 
  -3   0  19       37.98       46.18      9.92 o 
  -1   0  19       35.06       21.06      7.62 o 
   1   0  19      187.62      190.37     17.32 o 
   3   0  19        3.40       17.77     23.89 o 
   5   0  19       77.30       92.12     16.24 o 
   7   0  19      289.97      314.42     38.64 o 
   9   0  19      105.98      110.43     20.10 o 
 -10   1  19        7.94       13.87     10.74 o 
  -9   1  19       25.64       18.47      7.44 o 
  -8   1  19       56.96       66.21     14.25 o 
  -7   1  19       89.54       75.33      9.28 o 
  -6   1  19      136.24      134.80     11.72 o 
  -5   1  19       94.11      103.48      9.86 o 
  -4   1  19       70.17       63.14      6.11 o 
  -3   1  19      113.79      107.16      8.54 o 
  -2   1  19       32.29       31.17      5.16 o 
  -1   1  19      577.31      565.02     19.59 o 
   0   1  19        3.89       10.36      5.25 o 
   1   1  19      183.28      140.78     12.23 o 
   2   1  19      185.24      195.57     21.03 o 
   3   1  19      391.57      376.41     37.40 o 
   4   1  19       90.82      102.73     13.92 o 
   5   1  19      132.93      138.41     18.03 o 
   6   1  19       45.06       45.60      9.70 o 
   7   1  19       12.31       29.05      9.11 o 
   8   1  19      173.45      158.26     19.23 o 
   9   1  19       10.18       15.52     10.05 o 
  10   1  19      131.46      143.25     17.75 o 
  -9   2  19        0.53       -3.46      7.50 o 
  -8   2  19       93.17       75.18     12.18 o 
  -7   2  19        2.84       14.64      6.48 o 
  -6   2  19      202.26      198.09     15.21 o 
  -5   2  19        2.81        6.38      7.04 o 
  -4   2  19      751.45      804.45     23.92 o 
  -3   2  19        4.41       11.17      6.73 o 
  -2   2  19      779.40      816.40     32.41 o 
  -1   2  19       32.15       35.35      5.75 o 
   0   2  19      712.25      724.72     28.82 o 
   1   2  19      172.21      159.49     12.32 o 
   2   2  19       81.63       92.24     13.45 o 
   3   2  19       62.10       52.14      7.79 o 
   4   2  19      209.92      216.43     21.50 o 
   5   2  19       59.96       57.98      9.63 o 
   6   2  19       41.80       39.44     12.74 o 
   7   2  19       58.77       47.97      9.68 o 
   8   2  19       16.54       10.04      6.64 o 
   9   2  19       59.80       68.71      7.85 o 
  -8   3  19       38.01       40.16      8.09 o 
  -7   3  19       90.35      101.62     15.39 o 
  -6   3  19       11.15       28.60     10.01 o 
  -5   3  19      289.49      287.02     24.32 o 
  -4   3  19       32.01       27.41      6.85 o 
  -3   3  19      661.22      641.60     56.69 o 
  -2   3  19        6.90        3.15     10.68 o 
  -1   3  19      432.47      422.88     28.83 o 
   0   3  19        0.02        1.06      3.94 o 
   1   3  19      301.09      290.81     24.45 o 
   2   3  19       28.31       24.82      4.78 o 
   3   3  19      383.12      414.93     40.78 o 
   4   3  19        0.45        6.05      7.04 o 
   5   3  19      110.04       79.89     11.41 o 
   6   3  19        9.12        7.38      9.34 o 
   7   3  19       14.12       27.79      8.25 o 
   8   3  19       19.05       20.67     10.13 o 
  -7   4  19        0.60        3.34      8.10 o 
  -6   4  19       50.33       60.00      9.68 o 
  -5   4  19        1.56        2.24     11.61 o 
  -4   4  19      188.81      185.81     18.77 o 
  -3   4  19        1.72       -8.04      8.04 o 
  -2   4  19      112.03      127.45     14.12 o 
  -1   4  19        7.06       -7.06     10.52 o 
   0   4  19       81.99       72.73     10.87 o 
   1   4  19       65.54       58.12      8.35 o 
   2   4  19      268.38      233.45     34.96 o 
   3   4  19        0.28       -4.24      7.85 o 
   4   4  19       26.57       22.95      6.52 o 
   5   4  19       95.73       87.44     15.74 o 
   6   4  19       27.47       32.06      8.71 o 
  -4   5  19        4.24       12.05     11.20 o 
  -3   5  19       17.08       32.61     10.59 o 
  -2   5  19        2.92       21.55      7.32 o 
  -1   5  19        3.19       11.64     16.45 o 
   0   5  19       64.61       49.73     10.82 o 
   1   5  19        2.06       12.73     18.54 o 
   2   5  19       10.84       15.99     16.15 o 
   3   5  19        3.54       26.55     10.27 o 
   4   5  19       40.42       30.87     30.84 o 
 -10   0  20        0.20       22.67     13.90 o 
  -8   0  20       20.06        2.44     12.56 o 
  -6   0  20      459.64      410.57     45.18 o 
  -4   0  20      660.87      568.98     77.33 o 
  -2   0  20      719.79      738.17     46.59 o 
   0   0  20     3007.28     3560.01     43.83 o 
   2   0  20     1213.11     1349.15     50.97 o 
   4   0  20      170.23      173.83     29.90 o 
   6   0  20      258.21      236.55     41.92 o 
   8   0  20       55.38       60.28     14.98 o 
  -9   1  20        4.79       13.63     28.04 o 
  -8   1  20       29.97       36.37     10.89 o 
  -7   1  20      129.93      118.08     15.60 o 
  -6   1  20       59.83       55.92      9.27 o 
  -5   1  20      359.92      372.50     22.45 o 
  -4   1  20       76.54       87.16      9.68 o 
  -3   1  20      296.14      350.62     21.29 o 
  -2   1  20       21.60       15.89      3.58 o 
  -1   1  20      905.26      992.07     32.41 o 
   0   1  20      190.33      184.10     15.89 o 
   1   1  20      499.47      531.26     29.26 o 
   2   1  20        0.73        3.33      6.85 o 
   3   1  20      384.58      374.54     23.72 o 
   4   1  20       48.07       38.54      7.96 o 
   5   1  20      131.63      158.27     22.78 o 
   6   1  20       68.94       67.01     12.02 o 
   7   1  20       53.94       67.79     13.07 o 
   8   1  20       22.97       12.10     10.73 o 
   9   1  20        1.79        5.70      8.20 o 
  -9   2  20      117.74       78.29     16.55 o 
  -8   2  20        1.90       18.34      6.98 o 
  -7   2  20      133.55      152.24     14.00 o 
  -6   2  20        9.83        4.96      6.54 o 
  -5   2  20      122.75      106.08     11.71 o 
  -4   2  20       24.06       35.45      8.42 o 
  -3   2  20      232.18      217.69     13.35 o 
  -2   2  20        7.28        5.07      4.11 o 
  -1   2  20        6.65        7.78      4.02 o 
   0   2  20       48.64       47.53      4.98 o 
   1   2  20       18.67       23.93      6.60 o 
   2   2  20       86.82      105.45     11.23 o 
   3   2  20        4.66       12.68      6.43 o 
   4   2  20       13.65       31.75     13.77 o 
   5   2  20      106.14      107.60     16.01 o 
   6   2  20       45.13       64.34     13.20 o 
   7   2  20       68.20       63.29     12.58 o 
   8   2  20        8.05       25.57      6.97 o 
  -8   3  20       87.00       84.01     13.40 o 
  -7   3  20        2.71        3.09     11.33 o 
  -6   3  20      109.05      142.37     18.98 o 
  -5   3  20       90.62       90.69     10.49 o 
  -4   3  20       77.17       78.26     10.17 o 
  -3   3  20       75.85       57.77     10.73 o 
  -2   3  20       73.18       60.18     10.45 o 
  -1   3  20       81.65       80.40     11.16 o 
   0   3  20        0.41        2.10      4.84 o 
   1   3  20        9.02        3.93      6.80 o 
   2   3  20        5.34       17.50      6.42 o 
   3   3  20        0.72        0.11     10.49 o 
   4   3  20       10.00       20.20      7.62 o 
   5   3  20        2.81        2.54      4.57 o 
   6   3  20       57.71       61.29     12.33 o 
   7   3  20        5.29       13.83      8.13 o 
  -6   4  20       15.82       13.24      7.87 o 
  -5   4  20       45.06       30.03      8.67 o 
  -4   4  20       90.24       98.07     12.22 o 
  -3   4  20        2.07        8.21      8.23 o 
  -2   4  20      218.99      171.14     23.47 o 
  -1   4  20        1.49        5.57      7.18 o 
   0   4  20       83.54       73.22     15.41 o 
   1   4  20        1.73       11.63      8.40 o 
   2   4  20       75.21       56.62     14.35 o 
   3   4  20        6.55       13.22     12.49 o 
   4   4  20       47.07       53.20      9.15 o 
   5   4  20       14.98        6.76      6.63 o 
  -2   5  20        3.25        2.21      8.77 o 
  -1   5  20       63.07       40.58     12.48 o 
   0   5  20       22.72       37.62     13.29 o 
   1   5  20       47.64       18.49     11.46 o 
   2   5  20       10.60       45.13     14.47 o 
  -9   0  21       61.95       70.21     23.65 o 
  -7   0  21      121.67      164.95     32.67 o 
  -5   0  21      404.82      327.30     48.68 o 
  -3   0  21      467.95      478.49     51.28 o 
  -1   0  21      102.44       98.98     20.97 o 
   1   0  21       56.18       68.73     10.82 o 
   3   0  21        2.41       -2.04     11.89 o 
   5   0  21        0.07       14.98     10.61 o 
   7   0  21       14.53       14.96     14.75 o 
  -9   1  21        6.09       20.34      8.92 o 
  -8   1  21       83.55       74.29     10.38 o 
  -7   1  21       20.27       24.98      7.89 o 
  -6   1  21      229.61      260.36     26.39 o 
  -5   1  21       56.49       45.90     12.35 o 
  -4   1  21      490.21      530.03     23.14 o 
  -3   1  21       53.78       59.42      7.23 o 
  -2   1  21      355.05      373.92     23.19 o 
  -1   1  21       78.78       80.90      8.61 o 
   0   1  21       14.45        4.60      6.26 o 
   1   1  21      387.32      362.25     17.37 o 
   2   1  21       30.96       39.26      9.97 o 
   3   1  21       59.82       53.06     11.89 o 
   4   1  21        0.33       15.01      5.72 o 
   5   1  21       19.18       22.15      8.96 o 
   6   1  21       42.33       37.16      8.91 o 
   7   1  21       52.67       34.46     14.64 o 
   8   1  21        9.97        1.26      9.62 o 
  -8   2  21        0.54        6.51     11.03 o 
  -7   2  21       27.54       31.12     10.04 o 
  -6   2  21      128.84      107.19     12.40 o 
  -5   2  21      202.14      184.83     16.11 o 
  -4   2  21      128.28      166.67     21.56 o 
  -3   2  21      120.23      117.36     10.92 o 
  -2   2  21      287.39      265.03     16.17 o 
  -1   2  21       15.05        8.54      6.27 o 
   0   2  21      353.17      360.39     26.84 o 
   1   2  21        8.05       19.65      7.10 o 
   2   2  21      401.51      420.30     21.89 o 
   3   2  21       25.67       17.07      7.59 o 
   4   2  21       90.28      107.98    115.27 o 
   5   2  21        1.87       -0.44      9.55 o 
   6   2  21       75.77       48.43     12.03 o 
   7   2  21        0.93        4.59      8.79 o 
   8   2  21       57.86       49.43     10.09 o 
  -7   3  21       18.32       28.14      8.48 o 
  -6   3  21        7.76       25.93      9.46 o 
  -5   3  21      116.77      109.08     13.55 o 
  -4   3  21        2.34        3.95      8.97 o 
  -3   3  21      116.14      120.13     11.51 o 
  -2   3  21       27.08       17.66      5.24 o 
  -1   3  21      245.62      252.16     19.79 o 
   0   3  21        2.67        7.82      4.03 o 
   1   3  21      297.81      292.76     36.50 o 
   2   3  21        1.42        6.04      3.21 o 
   3   3  21      297.59      346.39     31.57 o 
   4   3  21       16.98       22.98      6.81 o 
   5   3  21      160.78      146.82     14.92 o 
   6   3  21        0.55        5.04      6.65 o 
  -5   4  21        3.10       14.92     10.30 o 
  -4   4  21        6.85       20.72     10.98 o 
  -3   4  21       12.75       21.96     11.68 o 
  -2   4  21       20.88        6.51     10.62 o 
  -1   4  21        0.70        5.41     10.54 o 
   0   4  21       81.74       47.60     15.80 o 
   1   4  21       15.32       27.49     12.76 o 
   2   4  21       76.81       79.55     20.42 o 
   3   4  21        5.01       15.40     16.38 o 
   4   4  21      125.85      104.78     22.49 o 
  -8   0  22        4.69       -0.24     17.68 o 
  -6   0  22       16.03       15.49      6.03 o 
  -4   0  22      117.27       99.58     13.24 o 
  -2   0  22      335.77      338.72     41.19 o 
   0   0  22      338.33      428.63     48.33 o 
   2   0  22      750.04      712.39    101.72 o 
   4   0  22      395.69      409.91     70.10 o 
   6   0  22      165.30      171.30     25.21 o 
   8   0  22       70.08       62.15     12.67 o 
  -8   1  22       52.58       43.07     12.26 o 
  -7   1  22        0.02       12.39      7.72 o 
  -6   1  22       29.92       33.66     12.32 o 
  -5   1  22      135.11      132.86     17.62 o 
  -4   1  22       33.05       19.23      4.81 o 
  -3   1  22      330.53      321.17     24.01 o 
  -2   1  22       64.90       54.73      6.59 o 
  -1   1  22       27.11       25.27      4.77 o 
   0   1  22       88.21       96.55     14.86 o 
   1   1  22      330.19      405.03     32.89 o 
   2   1  22        7.00       -1.66     11.82 o 
   3   1  22      127.74      143.63     13.74 o 
   4   1  22       36.93       25.67      7.18 o 
   5   1  22       74.48       77.83     11.78 o 
   6   1  22        0.45      -10.08     10.08 o 
   7   1  22      105.33      114.36     16.45 o 
  -7   2  22       95.50      102.29     11.97 o 
  -6   2  22        9.86       22.52      8.89 o 
  -5   2  22       86.20       96.79     13.66 o 
  -4   2  22       70.24       62.09     12.02 o 
  -3   2  22      246.66      261.83     22.57 o 
  -2   2  22        7.28       10.65      5.86 o 
  -1   2  22      268.23      248.57     17.18 o 
   0   2  22        0.15        5.64      8.86 o 
   1   2  22       27.83       31.66      7.52 o 
   2   2  22        5.12        3.80      8.73 o 
   3   2  22       32.88       23.22     10.50 o 
   4   2  22       48.35       50.92     11.74 o 
   5   2  22       29.59       24.75      8.62 o 
   6   2  22        0.28       -1.49     13.04 o 
   7   2  22        0.15        0.62      8.15 o 
  -6   3  22       16.02       15.84     10.01 o 
  -5   3  22        0.16       -1.78      9.45 o 
  -4   3  22      120.36      120.50     13.68 o 
  -3   3  22       22.18       16.22      7.26 o 
  -2   3  22      109.11       89.48     14.03 o 
  -1   3  22       26.07       12.94      6.49 o 
   0   3  22       41.08       49.43     11.03 o 
   1   3  22       27.45       25.58      9.37 o 
   2   3  22       34.63       32.92     11.01 o 
   3   3  22        1.66        7.66      9.50 o 
   4   3  22        3.75       15.46      8.97 o 
   5   3  22        4.41        3.82      8.99 o 
  -3   4  22       34.19       34.23     13.19 o 
  -2   4  22       27.34       46.47     14.45 o 
  -1   4  22        9.05        4.76     15.77 o 
   0   4  22      157.84      104.34     32.30 o 
   1   4  22       46.39       55.43     16.36 o 
   2   4  22       97.19       95.08     18.47 o 
   3   4  22       12.04       36.98     17.27 o 
  -7   0  23       92.80       84.35     22.19 o 
  -5   0  23      251.91      191.47     39.89 o 
  -3   0  23        2.38       16.46      6.98 o 
  -1   0  23      142.06      144.63     21.84 o 
   1   0  23       46.81       52.30     22.55 o 
   3   0  23       31.42       33.04     12.92 o 
   5   0  23       47.46       65.65     44.43 o 
   7   0  23       24.60       61.20     21.94 o 
  -7   1  23        3.42       -1.41      9.00 o 
  -6   1  23      112.59      111.13     12.90 o 
  -5   1  23        5.72        9.26      8.23 o 
  -4   1  23      159.02      129.73     17.56 o 
  -3   1  23        1.84        6.29      4.37 o 
  -2   1  23       44.02       36.60      6.35 o 
  -1   1  23      147.47      130.48     12.23 o 
   0   1  23      217.47      240.06     16.52 o 
   1   1  23      129.60      118.23     16.30 o 
   2   1  23      131.20      162.98     35.15 o 
   3   1  23       43.73       29.14      7.15 o 
   4   1  23       18.81       27.85     10.84 o 
   5   1  23       58.17       86.57     14.48 o 
   6   1  23       68.03       70.73     17.63 o 
  -6   2  23       17.72        4.94      9.38 o 
  -5   2  23       52.92       54.15     10.58 o 
  -4   2  23       26.28       39.83     11.27 o 
  -3   2  23       54.30       41.57      9.03 o 
  -2   2  23        6.68        4.28      8.05 o 
  -1   2  23       41.90       18.64     23.82 o 
   0   2  23       95.80       97.84     21.29 o 
   1   2  23       39.57       33.60      8.05 o 
   2   2  23       67.96       58.51     11.49 o 
   3   2  23       39.05       40.26      8.21 o 
   4   2  23      102.94      108.76     11.15 o 
   5   2  23       67.87       68.56     10.87 o 
   6   2  23      158.99      163.44     17.72 o 
  -5   3  23        0.24       -3.94      7.79 o 
  -4   3  23        0.59       14.43     10.64 o 
  -3   3  23        5.36       11.03      6.88 o 
  -2   3  23       15.64       16.84      7.80 o 
  -1   3  23       16.92       12.69     13.23 o 
   0   3  23       15.37       12.25     15.38 o 
   1   3  23       89.51      103.20     19.31 o 
   2   3  23        8.48       18.74      6.70 o 
   3   3  23       30.24       38.38     12.67 o 
   4   3  23        0.13       16.88     11.88 o 
  -4   0  24       16.17       20.71      8.06 o 
  -2   0  24      248.72      236.63     66.25 o 
   0   0  24        5.12        5.96      6.54 o 
   2   0  24       78.22       63.18     14.99 o 
   4   0  24       25.58       18.23     16.18 o 
   6   0  24      195.23      246.67     29.62 o 
  -6   1  24       14.78       13.44     10.49 o 
  -5   1  24        6.15        4.78      5.79 o 
  -4   1  24        0.44        9.92      7.51 o 
  -3   1  24       89.33       52.06      9.34 o 
  -2   1  24        4.88       -3.95      5.76 o 
  -1   1  24       10.22       22.83     10.19 o 
   0   1  24       15.81        1.63      8.87 o 
   1   1  24        6.50       18.18      9.78 o 
   2   1  24      116.74      106.15     13.47 o 
   3   1  24       33.78       31.38      8.43 o 
   4   1  24       42.33       44.05     11.42 o 
   5   1  24       79.78       89.76     15.98 o 
  -5   2  24       85.58       83.24     12.00 o 
  -4   2  24        0.67       13.82      7.21 o 
  -3   2  24       74.21       75.77     10.53 o 
  -2   2  24       12.72       17.47     25.35 o 
  -1   2  24       98.01       67.36     35.04 o 
   0   2  24       16.97       18.56     27.79 o 
   1   2  24      117.49      123.84     12.80 o 
   2   2  24       35.20       31.02      8.78 o 
   3   2  24      114.20      112.93     12.69 o 
   4   2  24        5.02       -4.95      9.25 o 
  -3   3  24        0.00        3.16     20.48 o 
  -2   3  24       83.25       51.17     19.01 o 
  -1   3  24       17.68       17.79     16.16 o 
   0   3  24       58.81       56.47     17.80 o 
   1   3  24        0.03       13.07     23.28 o 
   2   3  24       81.13       74.99     24.07 o 
  -5   0  25        4.39       20.84     13.41 o 
  -3   0  25      170.82      171.87     19.27 o 
  -1   0  25       55.10       35.24     13.53 o 
   1   0  25      347.61      362.20     60.16 o 
   3   0  25      270.08      241.72     67.80 o 
  -4   1  25       60.53       57.75     12.08 o 
  -3   1  25        6.90       17.15     11.68 o 
  -2   1  25      137.50      120.79     17.01 o 
  -1   1  25        3.12        1.15      9.87 o 
   0   1  25      127.52      126.53     15.38 o 
   1   1  25       20.49       14.38     14.25 o 
   2   1  25      134.04      146.06     17.32 o 
   3   1  25       29.24       17.74      7.36 o 
   4   1  25      181.04      174.20     18.14 o 
  -3   2  25       45.52       44.12     15.34 o 
  -2   2  25       20.08        1.87     15.13 o 
  -1   2  25       28.58       19.09     15.21 o 
   0   2  25        9.92       16.54     15.85 o 
   1   2  25        7.00       -4.32      9.86 o 
   2   2  25        2.11       10.57      7.03 o 
  -2   0  26        7.58       -2.76     20.48 o 
   0   0  26       32.24       18.36     10.24 o 
   2   0  26        4.25       13.67     10.30 o 
  -2   1  26        3.25       11.02     14.32 o 
  -1   1  26       70.64       63.39     14.60 o 
   0   1  26        5.95       21.54      6.93 o 
   1   1  26       17.52       21.86     11.52 o 
                                                 
